# Supplementary material for: Integrated Translatomics with Proteomics to Identify Novel Iron–Transporting Proteins in Streptococcus pneumoniae
Source: Front Microbiol. 2016 Feb 3;7:78. doi: 10.3389/fmicb.2016.00078 (PMC4738293; doi:10.3389/fmicb.2016.00078)
Supplement: Table S2 — The genes identified by ribosome associated mRNA sequencing-based translatomics. [file Table2.XLSX]

## Sheet: Sheet1
Accession	Gene Name	Name	logFC	logCPM	mRNA Fold (Tri-Mut/WT)	p Value	Operon No.	Strand	Pos. Left(pb)	PosRight	Position
gi|116516053	dnaA	chromosomal replication initiation protein	0.301	6.301	1.232	0.472	1	1	1	1362	1
gi|116516939	dnaN	DNA polymerase III subunit beta	-0.126	6.533	0.917	0.764	1	1	1521	2657	2
gi|116516840	SPD_0009	hypothetical protein	-1.219	4.088	0.429	0.046	3	1	8955	9077	6
gi|116515731	pth	peptidyl-tRNA hydrolase	-0.422	5.026	0.746	0.375	3	1	4186	4755	2
gi|116515542	SPD_0007	S4 domain-containing protein	-0.825	4.976	0.565	0.102	3	1	8323	8589	4
gi|116515979	SPD_0008	hypothetical protein	-1.029	5.279	0.49	0.027	3	1	8582	8950	5
gi|116515953	SPD_0010	hypothetical protein	-0.955	6.524	0.516	0.014	3	1	9070	10338	7
gi|116516151	mfd	transcription-repair coupling factor	-0.532	7.076	0.691	0.144	3	1	4756	8265	3
gi|116516781	tilS	tRNA(Ile)-lysidine synthetase	-0.891	7.083	0.539	0.016	3	1	10335	11612	8
gi|116516681	hpt	hypoxanthine-guanine phosphoribosyltransferase	-0.57	8.099	0.674	0.079	3	1	11616	12158	9
gi|116516338	SPD_0004	GTP-dependent nucleic acid-binding protein EngD	-1.339	8.34	0.395	0	3	1	3000	4115	1
gi|116515587	ftsH	cell division protein FtsH	-1.046	10.547	0.484	0.004	3	1	12174	14132	10
gi|116515772	purA	adenylosuccinate synthetase	1.926	10.495	3.8	0	11	1	22635	23921	1
gi|116516859	SPD_0028	hypothetical protein	0.79	5.17	1.729	0.111	13	1	25179	25736	2
gi|116515930	dut	deoxyuridine 5'-triphosphate nucleotidohydrolase	0.594	5.214	1.509	0.225	13	1	24776	25219	1
gi|116516243	radA	DNA repair protein RadA	-0.629	6.517	0.647	0.09	14	1	25849	27111	1
gi|116515789	SPD_0032	hypothetical protein	-1.743	4.113	0.299	0.025	15	1	28358	28489	3
gi|116516295	SPD_0031	hypothetical protein	-1.648	6.83	0.319	0	15	1	27706	28365	2
gi|116515462	SPD_0030	hypothetical protein	-1.955	7.046	0.258	0	15	1	27184	27681	1
gi|116516609	prsA	ribose-phosphate pyrophosphokinase	-0.762	8.639	0.59	0.022	16	1	28634	29602	1
gi|116516187	SPD_0036	hypothetical protein	2.656	3.167	6.301	0.012	17	-1	30369	30485	1
gi|116517001	SPD_0037	hypothetical protein	2.509	3.789	5.694	0.001	18	-1	30700	31053	1
gi|116516654	SPD_0038	DNA polymerase I	0.167	9.954	1.123	0.633	19	1	31306	33939	1
gi|116515315	SPD_0039	hypothetical protein	3.085	9.266	8.484	0	20	1	34024	34461	1
gi|116516491	SPD_0040	hypothetical protein	-0.707	8.429	0.613	0.03	21	-1	34652	35662	1
gi|116517190	recO	DNA repair protein RecO	-0.281	6.105	0.823	0.555	22	1	36977	37747	2
gi|116515915	plsX	glycerol-3-phosphate acyltransferase PlsX	-0.602	6.748	0.659	0.178	22	1	37744	38736	3
gi|116516139	araT	aromatic amino acid aminotransferase	-0.182	7.261	0.881	0.649	22	1	35811	36980	1
gi|116516897	blpU	bacteriocin BlpU	0.247	5.834	1.187	0.605	23	1	39514	39744	1
gi|116516510	comA	competence factor transporting ATP-binding protein/permease ComA	-1.334	5.55	0.397	0.003	24	1	41902	44055	1
gi|116515701	comB	competence factor transport protein ComB	0.373	4.451	1.295	0.574	25	1	44068	45417	1
gi|116516503	SPD_0052	phosphoribosylformylglycinamidine synthase	-1.572	4.079	0.336	0.011	26	1	46496	50221	2
gi|116516062	purH	bifunctional phosphoribosylaminoimidazolecarboxamide formyltransferase/IMP cyclohydrolase	-0.972	4.41	0.51	0.058	27	1	53975	55522	2
gi|116516392	purK	phosphoribosylaminoimidazole carboxylase ATPase subunit	0.109	4.948	1.078	0.833	27	1	57784	58875	5
gi|116516948	SPD_0061	hypothetical protein	0.457	5.341	1.373	0.354	27	1	58885	59112	6
gi|116516623	purB	adenylosuccinate lyase	-0.017	8.42	0.989	0.976	27	1	59175	60473	7
gi|116517042	strH	beta-N-acetylhexosaminidase	5.528	11.466	46.141	0	28	-1	60528	64466	1
gi|116515951	SPD_0064	GntR family transcriptional regulator protein	0.949	10.536	1.931	0.011	29	-1	64781	65524	1
gi|116516395	SPD_0069	PTS system transporter subunit IIA	10.408	10.151	1359.14	0	30	1	69847	70251	5
gi|116516149	SPD_0066	PTS system transporter subunit IIB	8.032	9.991	261.802	0	30	1	67629	68105	2
gi|116515325	SPD_0068	PTS system transporter subunit IID	8.331	10.954	322.046	0	30	1	69025	69840	4
gi|116515606	SPD_0067	PTS system transporter subunit IIC	7.862	11.065	232.605	0	30	1	68133	69038	3
gi|116517213	bgaC	Beta-galactosidase 3	6.156	12.062	71.29	0	30	1	65845	67632	1
gi|116517175	galM	aldose 1-epimerase	10.345	10.088	1300.29	0	31	1	71832	72869	2
gi|116515512	agaS	sugar isomerase	9.9	11.537	955.724	0	31	1	70550	71716	1
gi|116517115	SPD_0072	hypothetical protein	2.056	4.479	4.16	0.006	32	1	73076	73930	1
gi|116516564	SPD_0074	phosphorylase, Pnp/Udp family protein	-1.918	6.488	0.265	0	34	1	75312	76076	1
gi|116516250	SPD_0075	hypothetical protein	-2.123	4.666	0.229	0	35	1	76332	76517	1
gi|116515848	SPD_0077	potassium uptake protein, Trk family protein	-1.718	7.28	0.304	0	36	1	78079	78744	2
gi|116516800	SPD_0076	potassium uptake protein, Trk family protein	-1.418	8.142	0.374	0	36	1	76686	78065	1
gi|116517146	SPD_0078	glycosyl transferase family protein	-1.421	5.558	0.373	0.003	37	1	79054	79593	1
gi|116516097	SPD_0079	hypothetical protein	-1.583	5.115	0.334	0.001	38	1	79660	80070	1
gi|116515436	SPD_0080	cell wall surface anchor family protein	0.662	5.706	1.582	0.167	39	1	80186	83671	1
gi|116516719	SPD_0081	DNA-binding response regulator	1.365	7.305	2.576	0	40	1	83838	84536	1
gi|116515418	SPD_0082	sensor histidine kinase	0.943	7.646	1.922	0.006	40	1	84533	85585	2
gi|116516581	rpsD	30S ribosomal protein S4	-3.306	10.781	0.101	0	41	1	85780	86391	1
gi|116515746	SPD_0084	IS630-Spn1, transposase Orf1	0.968	6.64	1.957	0.011	42	1	86577	86735	1
gi|116516364	SPD_0085	hypothetical protein	-0.085	5.539	0.943	0.923	43	-1	86833	86973	1
gi|116516464	SPD_0087	hypothetical protein	0.621	6.389	1.538	0.107	44	1	87267	87488	2
gi|116516484	SPD_0086	hypothetical protein	1.184	7.509	2.272	0	44	1	87053	87313	1
gi|116516742	SPD_0089	ABC transporter permease	6.272	9.992	77.252	0	45	1	88750	89673	2
gi|116516928	SPD_0090	ABC transporter substrate-binding protein	7.966	12.102	250.122	0	45	1	89931	91406	3
gi|116515415	SPD_0088	ABC transporter permease	4.829	9.579	28.425	0	45	1	87807	88736	1
gi|116517133	SPD_0091	hypothetical protein	-0.964	11.533	0.513	0.008	46	1	91678	92664	1
gi|116516138	SPD_0092	hypothetical protein	2.328	7.863	5.023	0	47	1	92786	93646	1
gi|116516874	SPD_0093	hypothetical protein	1.573	6.471	2.975	0	48	-1	93718	94782	2
gi|116515571	SPD_0094	hypothetical protein	0.274	6.666	1.21	0.506	48	-1	94845	95756	1
gi|116515726	SPD_0096	hypothetical protein	-0.578	6.025	0.67	0.175	49	-1	96329	96655	1
gi|116516361	SPD_0095	hypothetical protein	-0.76	6.56	0.591	0.06	49	-1	95749	96342	2
gi|116515559	SPD_0097	transporter	-1.517	5.466	0.35	0.001	50	-1	96794	97960	1
gi|116516685	SPD_0098	glycosyl transferase family protein	-0.842	7.286	0.558	0.015	51	1	98018	99175	1
gi|116517199	capD	capsular polysaccharide biosynthesis protein	0.06	9.534	1.043	0.866	51	1	99217	101067	2
gi|116516124	sdhB	L-serine dehydratase, iron-sulfur-dependent subunit beta	0.856	7.421	1.81	0.015	52	-1	102998	103669	1
gi|116515790	SPD_0101	hydrolase	0.874	7.618	1.833	0.008	52	-1	101463	102095	3
gi|116516525	sdhA	L-serine dehydratase, iron-sulfur-dependent subunit alpha	0.455	7.928	1.371	0.164	52	-1	102117	102989	2
gi|116516732	SPD_0104	LysM domain-containing protein	0.858	12.858	1.812	0.016	53	1	103911	104414	1
gi|116516985	SPD_0108	amino acid ABC transporter ATP-binding protein	2.689	5.814	6.45	0	55	1	107650	108291	3
gi|116517179	SPD_0106	bacteriocin	5.752	9.21	53.874	0	55	1	105242	105490	1
gi|116516371	SPD_0107	membrnae protein	2.147	7.222	4.429	0	55	1	105545	107653	2
gi|116516521	SPD_0115	hypothetical protein	2.311	3.639	4.964	0.003	58	1	116230	117582	2
gi|116515891	SPD_0116	hypothetical protein	3.454	3.727	10.956	0	59	1	117728	118108	1
gi|116516318	SPD_0117	hypothetical protein	5.636	5.581	49.735	0	60	1	119688	120059	1
gi|116515480	SPD_0119	hypothetical protein	3.169	4.786	8.993	0	62	1	121084	122142	1
gi|116516556	SPD_0121	hypothetical protein	3.81	4	14.023	0	64	1	123810	124184	1
gi|116515445	SPD_0122	hypothetical protein	1.614	3.632	3.061	0.026	65	1	124392	125294	1
gi|116516169	SPD_0123	hypothetical protein	2.293	4.102	4.9	0.001	65	1	125350	125703	2
gi|116515876	pspA	surface protein A	1.333	12.568	2.519	0.001	67	1	128356	130215	1
gi|116516757	mnmA	tRNA-specific 2-thiouridylase MnmA	-1.209	9.36	0.433	0.001	68	1	130616	131737	1
gi|116516444	SPD_0128	MutT/nudix family protein	-0.411	6.757	0.752	0.28	69	1	131878	132333	1
gi|116515312	gidA	tRNA uridine 5-carboxymethylaminomethyl modification protein GidA	-0.52	8.933	0.697	0.16	69	1	132343	134256	2
gi|116515572	SPD_0131	hypothetical protein	-1.375	7.97	0.386	0.001	70	-1	136317	136550	1
gi|116516160	SPD_0130	metallo-beta-lactamase domain-containing protein	-1.437	11.028	0.369	0	70	-1	134636	136315	2
gi|116516175	rimI	ribosomal-protein-alanine acetyltransferase	-1.91	5.744	0.266	0	72	1	138565	139002	2
gi|116516776	SPD_0134	hypothetical protein	-1.635	6.151	0.322	0	72	1	137885	138568	1
gi|116517063	SPD_0136	DNA-binding/iron metalloprotein/AP endonuclease	-1.281	7.255	0.412	0	72	1	138992	140002	3
gi|116516905	SPD_0139	glycosyl transferase family protein	1.896	4.848	3.722	0	73	1	143802	144755	2
gi|116516697	SPD_0140	ABC transporter ATP-binding protein	2.834	5.753	7.13	0	73	1	144765	146381	3
gi|116516328	SPD_0138	glycoside hydrolase family protein	2.115	5.835	4.333	0	73	1	142604	143809	1
gi|116516617	SPD_0144	transcriptional regulator	0.118	4.196	1.085	1	76	1	149499	150362	1
gi|116516352	SPD_0146	CAAX amino terminal protease family protein	1.136	4.142	2.198	0.081	77	1	150908	151585	2
gi|116517098	SPD_0150	ABC transporter substrate-binding protein	-3.109	9.037	0.116	0	80	1	154470	155300	1
gi|116516447	SPD_0151	lipoprotein	-2.471	6.945	0.18	0	81	1	155454	156308	1
gi|116517111	SPD_0154	ABC transporter permease	-0.658	6.019	0.634	0.114	82	1	158837	159529	3
gi|116515387	SPD_0152	hypothetical protein	-1.871	6.07	0.273	0	82	1	156408	157781	1
gi|116515828	SPD_0153	ABC transporter ATP-binding protein	-0.751	6.92	0.594	0.067	82	1	157774	158835	2
gi|116515665	SPD_0156	hypothetical protein	1.976	7.406	3.933	0	84	1	160263	160877	1
gi|116516660	SPD_0158	DNA-binding response regulator	1.934	8.07	3.821	0	84	1	162537	163823	3
gi|116515317	SPD_0157	sensor histidine kinase	2.286	8.714	4.877	0	84	1	160879	162525	2
gi|116516260	SPD_0159	hypothetical protein	1.566	10.181	2.961	0	84	1	163875	164408	4
gi|116516077	SPD_0160	flavoprotein NrdI	-0.009	7.46	0.994	1	85	1	164486	164956	1
gi|116516889	SPD_0161	hypothetical protein	-0.458	5.122	0.728	0.353	86	-1	165249	166511	1
gi|116516396	mutL	DNA mismatch repair protein	-0.882	8.389	0.543	0.007	88	1	168072	170021	2
gi|116517138	ribH	6,7-dimethyl-8-ribityllumazine synthase	-0.936	4.573	0.523	0.069	89	-1	170346	170813	4
gi|116516797	ribE	riboflavin synthase subunit alpha	-0.494	4.872	0.71	0.36	89	-1	172039	172674	2
gi|116516104	ribB	3,4-dihydroxy-2-butanone 4-phosphate synthase	-1.504	5.713	0.353	0.001	89	-1	170814	172019	3
gi|116515773	ribD	riboflavin biosynthesis protein RibD	-0.895	6.037	0.538	0.043	89	-1	172659	173759	1
gi|116515703	SPD_0172	hypothetical protein	-1.219	4.993	0.43	0.011	90	1	175326	176003	3
gi|116515482	ruvA	Holliday junction DNA helicase RuvA	-1.866	5.78	0.274	0	90	1	174163	174756	1
gi|116516468	tag	DNA-3-methyladenine glycosylase I	-2.365	5.993	0.194	0	90	1	174766	175329	2
gi|116516516	SPD_0173	MccC family protein	-1.533	5.983	0.346	0	91	-1	176158	177189	1
gi|116516921	SPD_0174	hypothetical protein	-1.171	6.218	0.444	0.003	92	-1	177444	178148	2
gi|116515813	SPD_0175	magnesium transporter CorA family protein	-2.194	6.488	0.219	0	92	-1	178139	179083	1
gi|116516135	SPD_0177	peptidase M24 family protein	-0.663	7.438	0.632	0.05	93	1	182039	183100	2
gi|116517125	uvrA	excinuclease ABC subunit A	-0.69	8.999	0.62	0.043	93	1	179215	182046	1
gi|116516433	spxA	transcriptional regulator Spx	1.179	10.809	2.264	0.003	94	1	183232	183630	1
gi|116515403	SPD_0179	hypothetical protein	1.114	9.514	2.165	0.006	95	1	183696	184265	1
gi|116516360	SPD_0180	hypothetical protein	1.483	9.86	2.796	0	96	1	184352	184618	1
gi|116516683	SPD_0182	hypothetical protein	1.362	9.972	2.571	0	96	1	185057	185362	3
gi|116515819	SPD_0181	Holliday junction resolvase-like protein	1.309	10.375	2.477	0	96	1	184622	185041	2
gi|116516494	folC	folylpolyglutamate synthase	0.572	8.336	1.486	0.074	97	1	185813	187069	1
gi|116515524	SPD_0184	hypothetical protein	-0.932	7.129	0.524	0.009	98	1	187153	187584	1
gi|116516680	SPD_0185	cardiolipin synthetase	-0.34	5.672	0.79	0.468	99	1	187730	189262	1
gi|116515592	SPD_0186	competence-induced protein Ccs4	-1.648	7.103	0.319	0	100	1	189520	191058	1
gi|116516988	SPD_0191	hypothetical protein	1.287	5.717	2.44	0.01	101	1	194667	195284	5
gi|116515859	SPD_0188	hypothetical protein	0.74	5.437	1.67	0.114	101	1	193397	193537	2
gi|116516445	nrdG	anaerobic ribonucleoside-triphosphate reductase activating protein	1.688	6.327	3.223	0	101	1	194080	194670	4
gi|116517222	SPD_0189	GNAT family acetyltransferase	0.959	5.881	1.944	0.028	101	1	193581	194087	3
gi|116516887	nrdD	anaerobic ribonucleoside triphosphate reductase	1.537	9.99	2.903	0	101	1	191178	193385	1
gi|116515877	adk	adenylate kinase	-2.366	6.82	0.194	0	102	1	207070	207708	23
gi|116516736	rpmD	50S ribosomal protein L30	-0.716	8.699	0.609	0.077	102	1	204829	205011	20
gi|116516938	rpmC	50S ribosomal protein L29	-2.034	8.339	0.244	0	102	1	200331	200537	10
gi|116517117	infA	translation initiation factor IF-1	-2.549	8.705	0.171	0	102	1	207825	208043	24
gi|116515855	rpsQ	30S ribosomal protein S17	-1.935	8.934	0.262	0	102	1	200562	200822	11
gi|116515830	rplW	50S ribosomal protein L23	-3.065	9.002	0.12	0	102	1	197350	197646	4
gi|116516050	rplX	50S ribosomal protein L24	-1.561	9.301	0.339	0.001	102	1	201294	201599	13
gi|116516112	rpsS	30S ribosomal protein S19	-3.015	9.213	0.124	0	102	1	198601	198882	6
gi|116515385	rplO	50S ribosomal protein L15	-1.332	9.568	0.397	0.001	102	1	205156	205596	21
gi|116516311	rpsN	30S ribosomal protein S14	-1.736	9.524	0.3	0	102	1	202183	202452	15
gi|116517196	rplV	50S ribosomal protein L22	-2.659	9.377	0.158	0	102	1	198894	199238	7
gi|116516663	rpsJ	30S ribosomal protein S10	-3.415	9.343	0.094	0	102	1	195551	195859	1
gi|116515705	rpsH	30S ribosomal protein S8	-1.276	9.751	0.413	0.002	102	1	202737	203135	16
gi|116517026	rplN	50S ribosomal protein L14	-2.027	9.945	0.245	0	102	1	200848	201216	12
gi|116515871	rplR	50S ribosomal protein L18	-1.203	10.23	0.434	0.005	102	1	203947	204303	18
gi|116516047	rpsM	30S ribosomal protein S13	-2.441	10.027	0.184	0	102	1	208202	208567	25
gi|116516940	rplF	50S ribosomal protein L6	-1.128	10.369	0.457	0.006	102	1	203327	203863	17
gi|116515627	rplP	50S ribosomal protein L16	-2.651	10.107	0.159	0	102	1	199908	200321	9
gi|116515434	rplE	50S ribosomal protein L5	-1.544	10.324	0.343	0	102	1	201623	202165	14
gi|116515447	rplQ	50S ribosomal protein L17	-2.526	10.194	0.174	0	102	1	209958	210344	28
gi|116515495	rpsE	30S ribosomal protein S5	-1.143	10.586	0.453	0.006	102	1	204321	204815	19
gi|116515441	rpsK	30S ribosomal protein S11	-2.709	10.311	0.153	0	102	1	208585	208968	26
gi|116516915	secY	preprotein translocase subunit SecY	-1.173	10.823	0.443	0.003	102	1	205609	206919	22
gi|116515366	rplD	50S ribosomal protein L4	-3.601	10.421	0.082	0	102	1	196727	197350	3
gi|116516725	rplC	50S ribosomal protein L3	-3.57	10.497	0.084	0	102	1	196076	196702	2
gi|116515402	rpsC	30S ribosomal protein S3	-2.62	10.657	0.163	0	102	1	199251	199904	8
gi|116515638	rplB	50S ribosomal protein L2	-3.366	11.073	0.097	0	102	1	197664	198497	5
gi|116516293	rpoA	DNA-directed RNA polymerase subunit alpha	-2.504	11.429	0.176	0	102	1	209011	209946	27
gi|116516644	SPD_0220	hypothetical protein	1.088	5.794	2.126	0.01	103	1	210609	210875	1
gi|116516487	SPD_0222	phosphoglycerate mutase family protein	1.06	8.348	2.085	0.001	104	1	212467	213159	1
gi|116516144	SPD_0228	AraC family transcriptional regulator	8.478	5.114	356.646	0	107	-1	217340	217537	1
gi|116516696	SPD_0234	PTS system transporter subunit IIC	5.57	6.376	47.49	0	110	1	221135	222433	3
gi|116515458	SPD_0233	PTS system transporter subunit IIB	3.169	4.786	8.993	0	110	1	220810	221118	2
gi|116516937	talC	fructose-6-phosphate aldolase	7.318	7.157	159.563	0	111	1	225041	225709	2
gi|116515896	gldA	glycerol dehydrogenase	5.326	8.189	40.116	0	111	1	225727	226815	3
gi|116515577	pfl	pyruvate formate-lyase	4.758	9.139	27.055	0	111	1	222584	225022	1
gi|116517205	leuS	leucyl-tRNA synthetase	-0.42	9.943	0.747	0.235	112	1	227270	229771	1
gi|116517164	SPD_0240	GNAT family acetyltransferase	-0.681	5.134	0.624	0.146	113	1	230672	231088	2
gi|116515892	SPD_0239	GNAT family acetyltransferase	-0.264	5.666	0.833	0.545	113	1	229965	230660	1
gi|116516380	SPD_0242	hypothetical protein	-0.823	5.928	0.565	0.046	114	1	233108	233680	2
gi|116515806	ruvB	Holliday junction DNA helicase RuvB	-1.014	7.473	0.495	0.003	114	1	232129	233127	1
gi|116516628	cdsA	phosphatidate cytidylyltransferase	-0.374	8.056	0.772	0.246	115	1	234678	235481	2
gi|116515541	uppS	undecaprenyl pyrophosphate synthase	-0.536	8.576	0.69	0.099	115	1	233911	234669	1
gi|116515700	eep	zinc metalloprotease Eep	-0.483	8.732	0.715	0.148	115	1	235503	236762	3
gi|116515963	proS	prolyl-tRNA synthetase	-0.58	9.555	0.669	0.093	115	1	236775	238628	4
gi|116516550	SPD_0247	glycosyl hydrolase family protein	4.442	8.772	21.741	0	116	1	238728	240107	1
gi|116516194	glmS	glucosamine--fructose-6-phosphate aminotransferase	-2.505	10.017	0.176	0	117	1	240299	242107	1
gi|116515457	SPD_0249	hypothetical protein	-1.914	7.694	0.265	0	118	1	242226	243275	1
gi|116515399	SPD_0250	pullulanase, extracellular	1.729	7.763	3.315	0	119	-1	243375	247145	1
gi|116516309	rpsL	30S ribosomal protein S12	-3.131	10.057	0.114	0	120	1	247562	247975	1
gi|116516917	rpsG	30S ribosomal protein S7	-3.176	10.625	0.111	0	120	1	247995	248465	2
gi|116516752	fusA	elongation factor G	-1.442	12.701	0.368	0	121	1	248890	250971	1
gi|116515846	polC	DNA polymerase III PolC	0.2	9.184	1.148	0.57	122	1	251075	255466	1
gi|116516451	SPD_0257	hypothetical protein	0.216	4.366	1.162	0.764	123	1	256123	256275	3
gi|116516116	SPD_0256	hypothetical protein	0.416	5.559	1.334	0.395	123	1	255824	256102	2
gi|116516350	SPD_0259	hypothetical protein	0.196	5.895	1.146	0.657	123	1	257548	257778	5
gi|116516886	SPD_0255	hypothetical protein	-0.165	6.062	0.892	0.68	123	1	255568	255831	1
gi|116516652	pepS	aminopeptidase PepS	-0.543	8.825	0.687	0.113	123	1	256297	257538	4
gi|116516048	rsuA-1	ribosomal small subunit pseudouridine synthase A	0.425	6.624	1.342	0.257	124	1	258091	258813	1
gi|116516913	pepC	aminopeptidase C	-0.732	10.958	0.602	0.125	125	1	259030	260364	1
gi|116515792	manL	PTS system mannose-specific transporter subunit IIAB	2.19	8.904	4.563	0	126	-1	262186	263175	1
gi|116515863	manM	PTS system mannose-specific transporter subunit IIC	1.501	8.894	2.83	0.003	126	-1	261355	262158	2
gi|116516955	SPD_0262	PTS system, mannose/fructose/sorbose family protein, IID component	2.321	9.536	4.996	0	126	-1	260420	261331	3
gi|116516519	SPD_0265	alcohol dehydrogenase	5.868	13.114	58.386	0	127	-1	263408	264427	1
gi|116516403	SPD_0266	Cof family protein	-2.315	6.671	0.201	0	128	-1	264766	265578	1
gi|116515488	SPD_0267	xanthine/uracil permease family protein	-0.992	5.293	0.503	0.04	129	1	265768	267186	1
gi|116515945	folE	GTP cyclohydrolase I	-0.358	6.118	0.78	0.381	131	1	270321	270875	3
gi|116517074	sulD	bifunctional folate synthesis protein	-0.124	6.659	0.918	0.737	131	1	270918	271730	4
gi|116516653	folP	dihydropteroate synthase	-0.674	7.073	0.627	0.077	131	1	268042	269016	1
gi|116516745	SPD_0270	folylpolyglutamate synthase	-0.767	7.709	0.587	0.031	131	1	269018	270340	2
gi|116516191	SPD_0273	hypothetical protein	0.784	6.915	1.721	0.036	132	-1	271775	272146	1
gi|116516171	rplM	50S ribosomal protein L13	-2.146	10.398	0.226	0	133	1	272449	272895	1
gi|116517105	rpsI	30S ribosomal protein S9	-2.646	10.611	0.16	0	133	1	272915	273307	2
gi|116515676	SPD_0278	hypothetical protein	7.542	4.089	186.392	0	135	1	276037	276276	2
gi|116515365	celA	6-phospho-beta-glucosidase	7.787	9.034	220.823	0	135	1	274549	275985	1
gi|116517077	celB	PTS system cellobiose transporter subunit IIB	11.274	7.611	2476.16	0	136	1	276406	276720	1
gi|116516527	SPD_0280	transcriptional regulator	13.074	9.393	8625.68	0	136	1	276844	278817	2
gi|116515730	celC	cellobiose phosphotransferase system IIA component	7.238	7.029	150.914	0	136	1	278827	279141	3
gi|116515501	SPD_0282	hypothetical protein	9.683	6.052	822.194	0	137	1	279160	279666	1
gi|116516546	celD	cellobiose phosphotransferase system IIC component	5.959	9.186	62.226	0	138	1	279746	281092	1
gi|116515742	SPD_0284	hypothetical protein	1.592	6.619	3.014	0	139	1	281474	281650	1
gi|116516613	SPD_0285	glycosyl hydrolase family protein	1.524	8.327	2.876	0	140	1	282052	284265	1
gi|116516850	SPD_0286	glutathione peroxidase	-0.021	5.023	0.986	1	141	-1	284487	284963	1
gi|116515977	SPD_0287	hyaluronate lyase	4.711	7.593	26.195	0	142	1	285186	288389	1
gi|116515351	SPD_0291	hypothetical protein	6.715	10.341	105.059	0	143	-1	291204	291845	2
gi|116515570	eda	keto-hydroxyglutarate-aldolase/keto-deoxy- phosphogluconate aldolase	6.103	10.193	68.732	0	143	-1	289533	290162	4
gi|116516839	SPD_0292	gluconate 5-dehydrogenase	6.616	11.044	98.082	0	143	-1	291864	292679	1
gi|116516452	SPD_0290	PfkB family protein carbohydrate kinase	6.217	10.887	74.407	0	143	-1	290172	291173	3
gi|116515558	SPD_0293	PTS system transporter subunit IIA	6.435	7.723	86.513	0	144	1	292950	293384	1
gi|116517086	SPD_0294	glucuronyl hydrolase	7.328	9.773	160.674	0	144	1	293396	294586	2
gi|116516830	SPD_0299	hypothetical protein	6.908	3.668	120.109	0	145	1	297002	297118	5
gi|116516834	SPD_0300	hypothetical protein	6.779	6.608	109.817	0	145	1	297064	298902	6
gi|116515823	SPD_0295	PTS system transporter subunit IIB	8.492	8.263	360.029	0	145	1	294597	295088	1
gi|116515404	SPD_0296	PTS system transporter subunit IIC	6.81	9.046	112.239	0	145	1	295103	295882	2
gi|116516087	SPD_0297	PTS system transporter subunit IID	6.237	9.34	75.443	0	145	1	295869	296687	3
gi|116515692	regR	sugar binding transcriptional regulator RegR	2.329	9.142	5.023	0	146	1	298962	299963	1
gi|116516600	SPD_0302	hypothetical protein	4.127	4.253	17.475	0	147	-1	300409	300651	2
gi|116515521	SPD_0303	transcriptional regulator	2.663	4.717	6.334	0	147	-1	300667	300861	1
gi|116516218	ftsL	cell division protein FtsL	-0.653	5.817	0.636	0.128	148	1	301989	302306	2
gi|116515948	mraY	phospho-N-acetylmuramoyl-pentapeptide- transferase	-0.619	6.804	0.651	0.099	148	1	304564	305544	4
gi|116515442	mraW	S-adenosyl-methyltransferase MraW	-0.803	7.731	0.573	0.023	148	1	301027	301977	1
gi|116517037	pbpX	penicillin-binding protein 2X	-0.542	8.617	0.687	0.104	148	1	302310	304562	3
gi|116515968	clpL	ATP-dependent Clp protease, ATP-binding subunit	3.864	13.982	14.559	0	149	1	306101	308206	1
gi|116516199	luxS	S-ribosylhomocysteinase	1.692	7.545	3.231	0	150	-1	308502	308984	1
gi|116516184	SPD_0310	hypothetical protein	0.512	8.642	1.426	0.134	151	-1	309079	310563	1
gi|116517011	dexB	glucan 1,6-alpha-glucosidase	2.593	9.071	6.035	0	152	1	310716	312323	1
gi|116515655	csp2H	polysaccharide polymerase	-0.147	4.838	0.903	0.803	154	1	321951	323114	9
gi|116516693	cps2G	glycoside hydrolase family protein	0.464	6.05	1.38	0.33	154	1	320864	321910	8
gi|116516251	cps2F	glycosyl transferase family protein	-0.037	6.596	0.975	0.922	154	1	319904	320848	7
gi|116517023	cps2D	tyrosine-protein kinase Cps2D cytosolic ATPase	-0.113	7.807	0.925	0.767	154	1	316633	317313	4
gi|116516773	cps2E	undecaprenylphosphate glucosephosphotransferase Cps2E	0.151	8.048	1.11	0.693	154	1	317328	318695	5
gi|116517039	cps2C	chain length determinant protein/polysaccharide export protein, MPA1 family protein	-0.358	7.951	0.78	0.368	154	1	315931	316623	3
gi|116516453	cps2T	glycoside hydrolase family protein	-0.297	8.061	0.814	0.437	154	1	318727	319911	6
gi|116516159	cps2B	tyrosine-protein phosphatase CpsB	-0.369	8.101	0.774	0.278	154	1	315191	315922	2
gi|116516963	cps2A	integral membrane regulatory protein Cps2A	-0.224	8.732	0.856	0.553	154	1	313744	315189	1
gi|116516835	SPD_0325	hypothetical protein	0.31	4.817	1.239	0.597	155	1	324398	325807	2
gi|116516743	cps2I	glycoside hydrolase family protein	0.089	5.633	1.064	0.933	155	1	323244	324401	1
gi|116517147	cps2P	UDP-galactopyranose mutase	-0.224	6.264	0.856	0.608	155	1	327110	327715	4
gi|116516033	cps2K	UDP-glucose 6-dehydrogenase	0.282	7.01	1.216	0.525	155	1	325843	327081	3
gi|116515912	rfbD	dTDP-4-dehydrorhamnose reductase	0.988	7.508	1.983	0.004	156	1	330384	331235	4
gi|116517185	rfbC	dTDP-4-dehydrorhamnose 3,5-epimerase	-0.103	7.3	0.931	0.811	156	1	328663	329256	2
gi|116516051	cps2L	glucose-1-phosphate thymidylyltransferase	0.314	8.153	1.243	0.352	156	1	327793	328662	1
gi|116516812	rfbB	dTDP-glucose 4,6-dehydratase	0.114	8.313	1.082	0.781	156	1	329269	330318	3
gi|116517053	SPD_0333	hypothetical protein	0.18	4.748	1.133	0.756	157	1	332280	332438	1
gi|116515982	aliA	oligopeptide ABC transporter oligopeptide-binding protein AliA	-1.199	8.175	0.435	0.003	158	1	332640	334622	1
gi|116515461	SPD_0335	cell wall surface anchor family protein	7.701	12.169	208.015	0	159	1	334922	340225	1
gi|116515550	recU	Holliday junction-specific endonuclease	1.102	8.675	2.147	0.001	160	-1	342548	343144	1
gi|116516330	pbp1A	penicillin-binding protein 1A	0.906	9.615	1.873	0.009	160	-1	340392	342551	2
gi|116515799	SPD_0339	hypothetical protein	0.165	7.621	1.121	0.638	161	1	343807	344136	2
gi|116516323	SPD_0342	hypothetical protein	-0.521	8.352	0.697	0.157	162	1	345792	347186	2
gi|116517216	SPD_0341	hypothetical protein	-0.193	8.508	0.875	0.599	162	1	344622	345779	1
gi|116515498	cbpC	choline binding protein C	-0.25	6.914	0.841	0.497	163	1	349485	350501	3
gi|116516655	SPD_0344	DNA-binding response regulator	-0.413	9.831	0.751	0.238	163	1	348698	349387	2
gi|116515453	gnd	6-phosphogluconate dehydrogenase	-0.372	11.14	0.773	0.315	163	1	347262	348686	1
gi|116516899	mvk	mevalonate kinase	-0.873	6.74	0.546	0.019	164	1	350623	351501	1
gi|116515768	fni	isopentenyl pyrophosphate isomerase	-1.05	6.843	0.483	0.007	164	1	353414	354424	4
gi|116515775	mvaD	diphosphomevalonate decarboxylase	-0.335	7.216	0.793	0.337	164	1	351483	352436	2
gi|116517118	mvaK2	phosphomevalonate kinase	-0.92	7.268	0.528	0.008	164	1	352423	353430	3
gi|116516981	SPD_0350	hypothetical protein	0.937	7.354	1.915	0.042	165	1	354502	355200	1
gi|116517140	SPD_0352	DNA-binding response regulator	0.195	6.931	1.145	0.698	165	1	356206	356838	3
gi|116515827	SPD_0351	sensor histidine kinase	0.635	7.495	1.553	0.125	165	1	355197	356192	2
gi|116516504	SPD_0355	hypothetical protein	1.082	4.743	2.117	0.035	166	1	357758	357952	1
gi|116515867	cbpF	choline binding protein F	1.164	7.328	2.241	0.001	167	1	358922	359806	1
gi|116516755	tig	trigger factor	-0.814	11.909	0.569	0.024	171	1	367473	368756	1
gi|116515818	SPD_0366	helicase, RecD/TraA family protein	-0.633	7.05	0.645	0.079	172	-1	368804	371170	1
gi|116515681	lepB	signal peptidase I	-1.429	7.33	0.371	0	173	-1	371404	372018	2
gi|116516121	rnhC	ribonuclease HIII	-1.256	7.688	0.419	0	173	-1	372030	372902	1
gi|116516919	SPD_0369	hypothetical protein	-0.005	7.647	0.996	1	174	1	372980	373291	1
gi|116515394	SPD_0370	hypothetical protein	-0.09	8.265	0.94	0.8	174	1	373288	373836	2
gi|116517220	SPD_0371	MutS2 family protein	-0.856	8.814	0.553	0.044	175	1	373940	376276	1
gi|116515323	SPD_0372	sodium:alanine symporter family protein	-0.283	4.831	0.822	0.592	176	1	376618	377940	1
gi|116516508	SPD_0373	hypothetical protein	-2.532	7.452	0.173	0	177	1	378158	378706	1
gi|116516614	SPD_0374	exfoliative toxin	0.219	6.536	1.164	0.582	178	1	378816	379715	1
gi|116516325	serS	seryl-tRNA synthetase	-0.474	9.123	0.72	0.231	179	-1	379740	381014	1
gi|116516387	SPD_0376	hypothetical protein	-0.024	5.859	0.983	0.968	180	-1	381227	381598	2
gi|116515794	SPD_0377	aspartate kinase	-0.484	8.093	0.715	0.139	180	-1	381601	382965	1
gi|116516846	acpP	acyl carrier protein	0.403	9.071	1.323	0.309	181	1	385637	385861	4
gi|116516802	fabZ	(3R)-hydroxymyristoyl-ACP dehydratase	-1.307	9.021	0.404	0	181	1	390374	390796	10
gi|116516619	SPD_0378	enoyl-CoA hydratase	0.179	9.77	1.132	0.697	181	1	383290	384075	1
gi|116516115	accB	acetyl-CoA carboxylase biotin carboxyl carrier protein subunit	-1.265	9.336	0.416	0	181	1	389892	390377	9
gi|116516027	SPD_0379	transcriptional regulator, MarR family protein	-0.842	9.503	0.558	0.033	181	1	384169	384603	2
gi|116515382	fabG	3-ketoacyl-ACP reductase	-1.042	9.45	0.486	0.012	181	1	387901	388632	7
gi|116517048	fabD	acyl-carrier-protein S-malonyltransferase	-0.822	9.635	0.565	0.073	181	1	386947	387867	6
gi|116516513	fabK	trans-2-enoyl-ACP reductase II	-0.556	9.81	0.68	0.238	181	1	385980	386954	5
gi|116515640	accA	acetyl-CoA carboxylase subunit alpha	-1.826	9.583	0.282	0	181	1	393075	393842	13
gi|116515562	accD	acetyl-CoA carboxylase subunit beta	-1.376	9.731	0.385	0	181	1	392212	393078	12
gi|116515928	accC	acetyl-CoA carboxylase biotin carboxylase subunit	-1.4	10.393	0.379	0	181	1	390808	392175	11
gi|116516059	fabF	3-oxoacyl-(acyl carrier protein) synthase II	-1.006	10.528	0.498	0.009	181	1	388654	389889	8
gi|116516000	fabH	3-oxoacyl-ACP synthase	-1.307	10.456	0.404	0.001	181	1	384603	385577	3
gi|116516235	SPD_0394	hypothetical protein	0.583	9.728	1.498	0.09	184	-1	395368	395757	2
gi|116516227	nusB	transcription antitermination protein NusB	0.374	9.873	1.296	0.289	184	-1	394953	395375	3
gi|116516179	efp	elongation factor P	0.262	10.137	1.199	0.465	184	-1	395779	396339	1
gi|116515845	gatC	aspartyl/glutamyl-tRNA amidotransferase subunit C	-1.752	5.928	0.297	0	185	-1	399376	399678	1
gi|116516449	gatA	aspartyl/glutamyl-tRNA amidotransferase subunit A	-2.091	8.758	0.235	0	185	-1	397910	399376	2
gi|116515626	gatB	aspartyl/glutamyl-tRNA amidotransferase subunit B	-1.948	8.926	0.259	0	185	-1	396468	397910	3
gi|116516944	prfC	peptide chain release factor 3	0.233	10.377	1.176	0.538	186	1	399891	401435	1
gi|116515588	SPD_0400	glycosyl transferase family protein 8	-0.037	7.445	0.975	0.938	187	1	401704	402189	1
gi|116515847	rpmB	50S ribosomal protein L28	-0.696	10.497	0.617	0.053	188	1	402305	402493	1
gi|116516098	SPD_0402	hypothetical protein	1.055	8.717	2.078	0.002	189	1	402650	403015	1
gi|116516992	SPD_0403	hypothetical protein	0.605	11.225	1.521	0.095	189	1	403018	404685	2
gi|116515671	ilvH	acetolactate synthase 3 regulatory subunit	-1.092	4.884	0.469	0.027	190	1	406579	407055	2
gi|116517155	ilvC	ketol-acid reductoisomerase	-0.835	6.155	0.561	0.034	190	1	407121	408143	3
gi|116516357	ilvB	acetolactate synthase catalytic subunit	-1.115	6.862	0.462	0.003	190	1	404886	406586	1
gi|116515409	SPD_0408	hypothetical protein	-1.368	3.955	0.387	0.035	192	1	408724	409080	1
gi|116516499	ilvA	threonine dehydratase	-1.392	4.614	0.381	0.005	192	1	409130	410380	2
gi|116515593	SPD_0410	hypothetical protein	1.736	9.331	3.331	0	193	1	411115	411330	1
gi|116516673	SPD_0411	amino acid ABC transporter ATP-binding protein	-0.917	6.348	0.53	0.035	194	-1	411439	412179	2
gi|116516213	SPD_0412	amino acid ABC transporter amino acid-binding protein/permease	-1.798	6.629	0.287	0	194	-1	412179	413744	1
gi|116517055	SPD_0413	hypothetical protein	0.113	4.62	1.082	0.866	195	-1	415768	415929	1
gi|116516530	SPD_0414	hypothetical protein	1.457	7.267	2.745	0	196	1	413882	415771	1
gi|116515636	bacA	undecaprenyl pyrophosphate phosphatase	1.133	8.312	2.193	0.001	197	1	417195	418040	1
gi|116516092	dinP	DNA polymerase IV	0.025	5.845	1.017	1	198	-1	418187	419248	1
gi|116517188	pflB	formate acetyltransferase	1.539	14.52	2.905	0	199	1	419643	421967	1
gi|116517006	SPD_0423	ROK family protein	1.386	4.304	2.613	0.025	202	-1	424598	425821	1
gi|116515811	SPD_0425	hypothetical protein	3.14	4.273	8.816	0	203	1	427313	429199	2
gi|116516482	lacG-1	6-phospho-beta-galactosidase	6.741	3.564	106.947	0	204	1	429721	431133	2
gi|116517119	SPD_0429	potassium uptake protein, Trk family protein	-0.79	6.219	0.578	0.054	205	-1	433009	434448	2
gi|116515316	trkA	potassium transporter peripheral membrane protein	-1.253	7.103	0.42	0.001	205	-1	434452	435801	1
gi|116515998	SPD_0432	hypothetical protein	-0.015	5.578	0.99	0.964	206	1	436853	437401	2
gi|116517130	SPD_0431	hypothetical protein	0.068	6.145	1.048	0.888	206	1	435990	436838	1
gi|116516756	SPD_0435	hypothetical protein	0.616	5.829	1.533	0.164	207	1	439389	440219	2
gi|116516811	SPD_0434	ABC transporter ATP-binding protein	0.596	7.768	1.512	0.071	207	1	437722	439404	1
gi|116515392	SPD_0436	TrmH family RNA methyltransferase	-1.002	3.852	0.499	0.105	208	1	440412	440915	1
gi|116517187	SPD_0439	hypothetical protein	0.377	7.15	1.298	0.285	209	1	442605	442994	3
gi|116515870	SPD_0440	hypothetical protein	0.489	7.252	1.404	0.2	209	1	442999	443448	4
gi|116517046	SPD_0438	PAP2 family protein	0.145	8.097	1.106	0.71	209	1	441927	442577	2
gi|116516407	SPD_0437	hypothetical protein	-0.595	10.018	0.662	0.09	209	1	441374	441937	1
gi|116516666	SPD_0441	DNA-directed RNA polymerase subunit delta	0.244	9.224	1.184	0.483	210	1	443576	444163	1
gi|116515581	pyrG	CTP synthetase	-3.061	8.938	0.12	0	210	1	444553	446160	2
gi|116515598	SPD_0443	Na/Pi-cotransporter II-like protein	-0.682	7.389	0.623	0.047	211	-1	446719	448350	1
gi|116516927	SPD_0444	endo-beta-N-acetylglucosaminidase	6.027	11.326	65.199	0	212	1	448715	453622	1
gi|116516585	pgk	phosphoglycerate kinase	2.651	11.645	6.281	0	213	1	453712	454908	1
gi|116515489	SPD_0446	hypothetical protein	-0.409	6.304	0.753	0.318	214	1	455044	455571	1
gi|116517159	SPD_0447	transcriptional regulator, MerR family protein	-0.207	7.179	0.866	0.572	215	1	455648	456004	1
gi|116516090	glnA	glutamine synthetase, type I	0.085	9.171	1.061	0.803	215	1	456041	457387	2
gi|116515880	SPD_0451	type I restriction-modification system subunit S	1.82	5.534	3.531	0.005	217	1	458167	459447	1
gi|116515761	SPD_0452	integrase/recombinase, phage integrase family protein	0.631	4.834	1.549	0.455	218	-1	460011	460808	4
gi|116515523	hsdS	type I restriction-modification system subunit S	1.23	6.447	2.346	0.002	218	-1	460865	462433	3
gi|116516554	hsdM	type I restriction-modification system, M subunit	1.239	7.406	2.361	0.001	218	-1	462433	463896	2
gi|116515646	hsdR	type I restriction-modification system, R subunit	1.996	8.716	3.989	0	218	-1	463909	466242	1
gi|116517069	grpE	heat shock protein GrpE	3.594	10.721	12.072	0	220	1	468584	469108	2
gi|116516738	hrcA	heat-inducible transcription repressor	3.356	11.081	10.236	0	220	1	467523	468557	1
gi|116516498	dnaK	molecular chaperone DnaK	2.226	13.11	4.677	0	221	1	469588	471411	1
gi|116516829	dnaJ	chaperone protein DnaJ	0.986	9.494	1.981	0.004	222	1	472171	473289	1
gi|116516237	SPD_0462	hypothetical protein	1.236	6.755	2.355	0.001	223	-1	473624	473911	2
gi|116516377	SPD_0463	cell-cycle regulation Hit-like protein	0.296	6.977	1.228	0.455	223	-1	473921	474331	1
gi|116515745	SPD_0464	ABC transporter ATP-binding protein	-0.125	7.693	0.917	0.715	224	1	474399	475130	1
gi|116516576	SPD_0465	ABC transporter permease	0.111	8.183	1.08	0.735	224	1	475127	476176	2
gi|116515782	SPD_0466	hypothetical protein	1.099	7.383	2.142	0.014	225	-1	476344	476673	1
gi|116516604	blpS	BlpS protein	0.861	5.871	1.816	0.056	226	1	476949	477287	1
gi|116515327	blpH	histidine kinase BlpH	0.557	7.164	1.471	0.125	226	1	478043	479383	3
gi|116515330	blpR	response regulator BlpR	-0.034	7.508	0.977	0.937	226	1	477292	478029	2
gi|116516214	blpC	peptide pheromone BlpC	0.481	3.941	1.396	0.475	227	-1	479425	479580	1
gi|116517135	SPD_0474	hypothetical protein	1.387	7.523	2.615	0.001	228	1	484452	484685	2
gi|116516302	blpY	immunity protein BlpY	1.201	9.696	2.299	0.005	228	1	483721	484410	1
gi|116515839	SPD_0475	CAAX amino terminal protease family protein	1.205	8.171	2.306	0.004	229	1	484836	485447	1
gi|116515622	trmB	tRNA (guanine-N(7)-)-methyltransferase	-2.012	7.793	0.248	0	230	1	486399	487034	2
gi|116516934	SPD_0476	hypothetical protein	-1.772	7.916	0.293	0	230	1	485608	486402	1
gi|116515722	SPD_0481	hypothetical protein	-0.992	6.496	0.503	0.009	231	1	489127	489426	4
gi|116516304	SPD_0480	hypothetical protein	-1.224	7.123	0.428	0.001	231	1	488841	489134	3
gi|116515755	rbfA	ribosome-binding factor A	-1.73	7.252	0.302	0	231	1	492486	492836	6
gi|116516675	SPD_0478	hypothetical protein	-0.141	7.935	0.907	0.707	231	1	487160	487639	1
gi|116515364	nusA	transcription elongation factor NusA	-0.576	9.012	0.671	0.117	231	1	487683	488819	2
gi|116516588	infB	translation initiation factor IF-2	-1.509	10.604	0.351	0	231	1	489443	492235	5
gi|116516960	SPD_0489	hypothetical protein	0.012	4.744	1.008	1	233	1	496105	496359	3
gi|116517210	SPD_0487	hypothetical protein	-0.249	4.98	0.842	0.63	233	1	494516	494761	1
gi|116515574	SPD_0488	hypothetical protein	-0.487	7.425	0.714	0.15	233	1	494761	496095	2
gi|116515740	SPD_0490	hypothetical protein	-3.264	7.323	0.104	0	234	1	496455	496850	1
gi|116516878	SPD_0491	hypothetical protein	-2.989	6.024	0.126	0	235	1	497262	497711	1
gi|116517161	SPD_0492	GNAT family acetyltransferase	-3.102	6.095	0.116	0	235	1	497698	498255	2
gi|116515713	SPD_0493	hypothetical protein	-2.376	5.136	0.193	0	236	1	498257	499219	1
gi|116516856	SPD_0495	hypothetical protein	1.244	4.975	2.368	0.012	237	1	501952	502707	2
gi|116516342	valS	valyl-tRNA synthetase	0.082	10.02	1.058	0.821	237	1	499231	501882	1
gi|116516013	SPD_0496	cell filamentation protein Fic-like protein	1.088	5.669	2.126	0.017	238	1	502990	503793	1
gi|116515619	SPD_0502	PTS system beta-glucosides-specific transporter subunit IIABC	3.205	5.446	9.222	0	240	1	509259	511097	2
gi|116516805	licT	transcription antiterminator Lict	1.445	4.34	2.722	0.014	240	1	508402	509241	1
gi|116515964	bglA-2	6-phospho-beta-glucosidase	2.071	5.297	4.201	0	240	1	511110	512525	3
gi|116516224	SPD_0505	GNAT family acetyltransferase	-2.329	5.736	0.199	0	241	1	514163	514672	2
gi|116516862	pheS	phenylalanyl-tRNA synthetase subunit alpha	-2.598	7.041	0.165	0	241	1	513117	514163	1
gi|116517104	pheT	phenylalanyl-tRNA synthetase subunit beta	-2.516	8.585	0.175	0	242	1	514749	517151	1
gi|116515991	SPD_0507	hypothetical protein	-1.323	6.697	0.4	0.001	243	-1	517219	518220	1
gi|116516990	metE	5- methyltetrahydropteroyltriglutamate/homocysteine S-methyltransferase	-2.981	4.803	0.127	0	245	1	519476	521725	1
gi|116515371	SPD_0516	hypothetical protein	-0.682	6.826	0.623	0.063	246	1	528500	528886	5
gi|116516580	SPD_0517	hypothetical protein	-0.53	7.59	0.693	0.104	246	1	528890	529774	6
gi|116515456	SPD_0514	GNAT family acetyltransferase	-1.049	7.452	0.483	0.003	246	1	526198	527082	3
gi|116516473	cysE	serine O-acetyltransferase	-1.732	7.703	0.301	0	246	1	525569	526186	2
gi|116517189	cysS	cysteinyl-tRNA synthetase	-1.071	8.513	0.476	0.001	246	1	527164	528507	4
gi|116515732	pnp	polynucleotide phosphorylase/polyadenylase	-1.941	9.728	0.26	0	246	1	523226	525553	1
gi|116515844	vex1	ABC transporter	-1.048	4.795	0.483	0.09	249	1	531180	532457	1
gi|116515629	vex3	ABC transporter	-1.1	5.336	0.467	0.018	249	1	533169	534548	3
gi|116516514	vncR	DNA-binding response regulator VncR	0.919	6.725	1.891	0.033	250	1	534860	535516	1
gi|116515343	vncS	sensor histidine kinase VncS	1.119	7.728	2.172	0.006	250	1	535513	536841	2
gi|116515860	fba	fructose-bisphosphate aldolase	1.503	11.397	2.834	0	251	1	536982	537863	1
gi|116515469	SPD_0529	amino acid ABC transporter permease	0.24	4.127	1.181	0.729	253	-1	540301	540978	2
gi|116516319	SPD_0528	amino acid ABC transporter permease	-0.777	3.93	0.583	0.17	253	-1	539632	540291	3
gi|116516520	SPD_0530	amino acid ABC transporter amino acid-binding protein	-0.629	4.817	0.647	0.213	253	-1	540991	541785	1
gi|116517143	recJ	single-stranded-DNA-specific exonuclease RecJ	-1.071	8.336	0.476	0.001	254	1	542831	545053	1
gi|116516084	SPD_0533	metallo-beta-lactamase superfamily protein	-0.974	10.683	0.509	0.012	255	1	545228	546889	1
gi|116516440	estA	tributyrin esterase	-0.599	7.589	0.66	0.161	256	1	546958	547737	1
gi|116515311	fibB	beta-lactam resistance factor	0.103	7.942	1.074	0.752	257	1	549074	550306	2
gi|116515318	murM/fibA	serine/alanine-adding enzyme MurM	0.036	8.466	1.026	0.911	257	1	547849	549069	1
gi|116516068	SPD_0539	Ser/Thr protein phosphatase family protein	0.459	7.215	1.375	0.191	258	1	552955	553788	3
gi|116515431	uvrC	excinuclease ABC subunit C	0.937	8.386	1.915	0.004	258	1	551121	552965	2
gi|116516355	SPD_0537	hypothetical protein	-1.843	7.672	0.279	0	258	1	550422	551081	1
gi|116517131	SPD_0540	amino acid ABC transporter amino acid-binding protein	0.076	6.605	1.054	0.852	259	-1	553970	554770	1
gi|116517025	SPD_0543	hypothetical protein	0.254	6.696	1.193	0.559	260	1	557013	557591	3
gi|116516933	SPD_0541	nitroreductase family protein	0.115	9.248	1.083	0.757	260	1	554941	555546	1
gi|116515781	pepV	dipeptidase PepV	-0.147	10.889	0.903	0.705	260	1	555559	556959	2
gi|116515508	SPD_0545	hypothetical protein	-0.046	4.448	0.969	1	261	1	557908	558042	2
gi|116515955	SPD_0544	hypothetical protein	0.255	4.942	1.193	0.651	261	1	557755	557907	1
gi|116516855	brnQ	branched-chain amino acid transport system II carrier protein	-1.222	7.712	0.429	0	262	1	558213	559538	1
gi|116515557	SPD_0548	HIT family protein	0.112	7.157	1.081	0.757	263	1	560748	561251	2
gi|116516570	SPD_0549	hypothetical protein	-0.12	7.945	0.92	0.725	263	1	561254	561970	3
gi|116516393	SPD_0547	hypothetical protein	0.22	8.568	1.165	0.514	263	1	559742	560779	1
gi|116515716	rplK	50S ribosomal protein L11	-3.349	11.017	0.098	0	264	1	562279	562704	1
gi|116515704	rplA	50S ribosomal protein L1	-3.591	11.973	0.083	0	264	1	562912	563601	2
gi|116515836	SPD_0552	hypothetical protein	-3.767	3.388	0.073	0	265	-1	564193	564780	1
gi|116516906	SPD_0556	hypothetical protein	0.18	8.235	1.133	0.617	267	1	567933	568718	3
gi|116516264	SPD_0555	hypothetical protein	0.003	8.534	1.002	1	267	1	567113	567931	2
gi|116516037	SPD_0554	ABC transporter ATP-binding protein	-0.02	9.497	0.986	0.956	267	1	566119	567111	1
gi|116516972	prtA	cell wall-associated serine protease PrtA	0.986	11.728	1.98	0.018	268	1	569948	576382	1
gi|116516148	SPD_0560	PTS system transporter subunit IIB	4.401	10.34	21.124	0	269	1	577521	577826	2
gi|116516145	SPD_0559	PTS system transporter subunit IIA	3.991	10.759	15.898	0	269	1	577007	577483	1
gi|116517184	SPD_0561	PTS system transporter subunit IIC	5.415	12.362	42.677	0	269	1	577874	579349	3
gi|116515472	bgaA	beta-galactosidase	7.541	14.599	186.174	0	270	1	579654	586340	1
gi|116516317	SPD_0564	hypothetical protein	-0.255	4.137	0.838	0.755	271	-1	587654	588007	1
gi|116516269	SPD_0568	hypothetical protein	-0.978	4.249	0.508	0.064	272	1	589595	589849	4
gi|116517049	SPD_0566	hypothetical protein	-0.712	5.072	0.611	0.136	272	1	588615	589061	2
gi|116516252	SPD_0567	hypothetical protein	-1.054	5.228	0.482	0.018	272	1	589039	589602	3
gi|116515520	SPD_0565	hypothetical protein	-0.83	5.392	0.563	0.078	272	1	588105	588557	1
gi|116516836	SPD_0569	sodium/hydrogen exchanger family protein	-0.331	6.81	0.795	0.371	272	1	589861	591915	5
gi|116516563	SPD_0570	ribonuclease BN	-0.236	5.22	0.849	0.632	273	1	592094	592954	1
gi|116516390	SPD_0574	DNA-binding response regulator	0.137	6.179	1.099	0.765	276	1	595852	596589	1
gi|116515466	SPD_0575	sensor histidine kinase	-0.539	6.99	0.688	0.134	276	1	596586	598277	2
gi|116516627	SPD_0576	hypothetical protein	-0.709	7.983	0.612	0.026	277	1	598393	598956	1
gi|116515780	zmpB	zinc metalloprotease ZmpB	-0.218	11.065	0.86	0.578	277	1	598978	604608	2
gi|116516803	pabB	para-aminobenzoate synthase, component I	0.255	6.854	1.193	0.521	278	1	604678	606399	1
gi|116516626	SPD_0579	surface protein	2.02	6.948	4.056	0	279	1	606557	607546	1
gi|116517028	gki	glucokinase	2.148	8.825	4.433	0	280	1	607682	608641	1
gi|116516193	thyA	thymidylate synthase	-1.333	7.829	0.397	0	281	1	608738	609577	1
gi|116516058	SPD_0582	hypothetical protein	1.426	10.543	2.687	0	282	-1	609625	609795	1
gi|116515353	miaA	tRNA delta(2)-isopentenylpyrophosphate transferase	0.166	7.799	1.122	0.62	283	1	609916	610800	1
gi|116517076	hflX	GTP-binding protein HflX	0.268	8.408	1.204	0.417	283	1	610793	612031	2
gi|116516854	SPD_0585	hypothetical protein	0.347	6.946	1.272	0.359	284	1	612024	612647	1
gi|116515980	SPD_0587	short chain dehydrogenase/reductase family oxidoreductase	0.108	7.263	1.078	0.76	285	1	613612	614367	2
gi|116516699	rnz	ribonuclease Z	0.218	7.763	1.163	0.506	285	1	612662	613591	1
gi|116517096	SPD_0588	transcriptional regulator	-1.462	6.234	0.363	0	286	-1	614421	615389	1
gi|116516426	SPD_0589	hypothetical protein	-0.6	5.215	0.66	0.203	287	1	615393	615662	1
gi|116515527	SPD_0590	rhodanese-like domain-containing protein	-0.618	6.82	0.652	0.087	287	1	615662	616042	2
gi|116515475	SPD_0594	hypothetical protein	-3.833	6.337	0.07	0	290	1	619146	619400	2
gi|116516567	SPD_0593	elongation factor Tu family protein	-3.551	10.107	0.085	0	290	1	617285	619126	1
gi|116516306	SPD_0595	hypothetical protein	4.658	6.44	25.243	0	291	1	619716	620063	1
gi|116516538	SPD_0597	ABC transporter ATP-binding protein	4.15	5.619	17.748	0	292	1	622157	622798	2
gi|116515430	SPD_0596	hypothetical protein	4.385	7.292	20.899	0	292	1	620134	622155	1
gi|116517041	divIB	cell division protein DivIB	-1.079	7.235	0.473	0.002	293	1	625326	626516	3
gi|116515971	murG	undecaprenyldiphospho-muramoylpentapeptide beta-N- acetylglucosaminyltransferase	-1.079	7.463	0.473	0.001	293	1	624258	625316	2
gi|116515762	murD	UDP-N-acetylmuramoyl-L-alanyl-D-glutamate synthetase	-1.001	8.324	0.5	0.003	293	1	622902	624254	1
gi|116515555	SPD_0602	hypothetical protein	-0.808	3.803	0.571	0.176	294	1	626784	626915	2
gi|116516346	SPD_0601	hypothetical protein	-2.453	3.626	0.183	0.001	294	1	626647	626772	1
gi|116515534	pyrE	orotate phosphoribosyltransferase	-0.787	7.251	0.579	0.238	298	1	632679	633311	2
gi|116516349	pyrF	orotidine 5'-phosphate decarboxylase	-1.287	7.495	0.41	0.089	298	1	631944	632645	1
gi|116516064	SPD_0610	hypothetical protein	4.953	11.848	30.966	0	299	1	633491	633895	1
gi|116517024	SPD_0612	hypothetical protein	5.361	7.087	41.104	0	300	1	634755	635507	2
gi|116516384	SPD_0614	ABC transporter ATP-binding protein	5.182	7.222	36.314	0	300	1	636212	636859	4
gi|116515954	SPD_0613	hypothetical protein	4.07	6.832	16.793	0	300	1	635511	636215	3
gi|116517221	SPD_0611	hypothetical protein	3.384	8.53	10.437	0	300	1	633991	634755	1
gi|116515352	SPD_0616	amino acid ABC transporter ATP-binding protein	0.612	4.892	1.528	0.209	301	-1	637816	638574	3
gi|116515805	SPD_0619	hypothetical protein	2.78	9.302	6.87	0	302	1	640107	640253	1
gi|116517090	lysS	lysyl-tRNA synthetase	-1.684	9.802	0.311	0	303	1	640381	641871	1
gi|116517149	lctO	lactate oxidase	2.594	13.664	6.037	0	304	1	642496	643632	1
gi|116516536	thiE-1	thiamine-phosphate pyrophosphorylase	0.329	5.078	1.256	0.568	305	1	645928	646557	3
gi|116515661	thiM	hydroxyethylthiazole kinase	0.327	5.628	1.254	0.606	305	1	645144	645926	2
gi|116516305	SPD_0622	transcriptional regulator, TENA/THI-4 family protein	-0.113	6.6	0.924	0.768	305	1	644187	644855	1
gi|116516079	SPD_0625	hypothetical protein	1.845	4.621	3.594	0.001	306	1	647115	647675	1
gi|116516786	SPD_0626	ABC transporter ATP-binding protein	2.271	5.958	4.827	0	306	1	647676	649061	2
gi|116516329	SPD_0627	hypothetical protein	2.506	4.595	5.681	0	307	1	649063	649713	1
gi|116517113	tenA	transcriptional activator TenA, TENA/THI-4 family protein	2.971	4.129	7.84	0	308	1	649724	650416	1
gi|116516704	thiW	hypothetical protein	2.149	4.001	4.434	0.003	308	1	650421	650945	2
gi|116515654	SPD_0630	hydroxyethylthiazole kinase	3.263	5.2	9.599	0	308	1	650945	651748	3
gi|116515649	thiE	thiamine-phosphate pyrophosphorylase	2.869	5.15	7.307	0	308	1	651741	652373	4
gi|116516553	thiD	phosphomethylpyrimidine kinase	2.863	10.245	7.274	0	309	-1	652582	653373	1
gi|116516119	spxB	pyruvate oxidase	-0.13	14.182	0.914	0.72	311	1	656976	658751	1
gi|116517078	SPD_0637	hypothetical protein	-0.327	7.827	0.797	0.533	312	1	658862	659209	1
gi|116516202	SPD_0638	transposase family protein	0.213	4.232	1.159	0.775	313	-1	659326	659979	1
gi|116516277	manA	mannose-6-phosphate isomerase	1.768	7.833	3.406	0	315	1	661064	662008	1
gi|116515423	SPD_0642	sodium-dependent transporter	1.484	5.226	2.797	0.011	316	-1	662111	663496	1
gi|116515491	SPD_0644	MutT/nudix family protein	-0.077	6.129	0.948	0.927	317	-1	664353	664808	3
gi|116516881	SPD_0645	hypothetical protein	0.054	7.839	1.038	0.897	317	-1	664828	666003	2
gi|116516904	SPD_0646	hypothetical protein	1.766	10.127	3.401	0.001	317	-1	666062	666907	1
gi|116517044	SPD_0647	transcriptional regulator, TetR family protein	0.867	4.612	1.824	0.106	318	1	667032	667589	1
gi|116515918	SPD_0648	cytidine and deoxycytidylate deaminase family protein	-1.136	5.243	0.455	0.017	318	1	667608	668075	2
gi|116515358	upp	uracil phosphoribosyltransferase	-0.307	10.546	0.808	0.474	318	1	668143	668793	3
gi|116516216	clpP	ATP-dependent Clp protease proteolytic subunit	0.061	9.85	1.043	0.863	319	1	668967	669557	1
gi|116516631	SPD_0651	hypothetical protein	0.347	6.127	1.272	0.384	320	1	669636	669884	1
gi|116516439	livF	branched-chain amino acid ABC transporter ATP-binding protein	-0.351	5.065	0.784	0.504	321	1	674007	674717	5
gi|116516236	livG	branched-chain amino acid ABC transporter ATP-binding protein	-0.708	5.172	0.612	0.137	321	1	673243	674007	4
gi|116515326	livH	branched-chain amino acid ABC transporter permease	-0.019	5.571	0.987	1	321	1	671414	672283	2
gi|116516639	livM	branched-chain amino acid ABC transporter permease	-0.432	5.51	0.741	0.335	321	1	672287	673243	3
gi|116515756	livJ	branched-chain amino acid ABC transporter substrate-binding protein	-0.06	8.454	0.959	0.862	321	1	669986	671146	1
gi|116516866	SPD_0657	acetoin utilization protein AcuB	2.693	7.889	6.469	0	322	1	675131	675787	1
gi|116515754	ftsE	cell division ATP-binding protein FtsE	0.561	8.981	1.475	0.104	323	1	677008	677700	2
gi|116516625	ftsX	cell division ABC transporter permease FtsX	0.545	9.054	1.459	0.114	323	1	677693	678619	3
gi|116516272	prfB	peptide chain release factor 2	0.717	9.991	1.644	0.056	323	1	676001	676990	1
gi|116516071	SPD_0662	hypothetical protein	1.032	4.692	2.044	0.081	324	1	681137	681952	2
gi|116517154	exp5	PTS system transporter subunit IIABC	2.883	9.035	7.375	0	324	1	678905	681085	1
gi|116516888	SPD_0663	ATP-dependent RNA helicase	0.165	9.687	1.121	0.656	325	1	682092	683435	1
gi|116515567	metK	S-adenosylmethionine synthetase	-1.317	9.134	0.401	0	326	1	683650	684840	1
gi|116515334	holA	DNA polymerase III subunit delta	1.397	9.937	2.633	0	327	1	686362	687399	2
gi|116516687	pyrDa	dihydroorotate dehydrogenase 1A	1.077	9.852	2.11	0.002	327	1	685393	686328	1
gi|116515547	sodA	superoxide dismutase, manganese-dependent	1.347	12.347	2.543	0	328	1	687572	688177	1
gi|116515988	SPD_0670	hypothetical protein	-0.299	5.393	0.813	0.528	329	1	690008	690439	3
gi|116516259	SPD_0668	hypothetical protein	-0.11	7.212	0.927	0.781	329	1	688334	688864	1
gi|116516867	SPD_0669	ribosomal RNA large subunit methyltransferase N	-0.032	8.209	0.978	0.927	329	1	688885	689970	2
gi|116516136	SPD_0671	ABC transporter ATP-binding protein	-1.341	7.955	0.395	0	329	1	690441	691982	4
gi|116516991	SPD_0672	cyclophilin type peptidyl-prolyl cis-trans isomerase	-1.616	8.016	0.326	0	330	-1	692039	692842	1
gi|116515603	SPD_0675	hypothetical protein	-3.623	9.118	0.081	0	332	1	694305	694544	2
gi|116516029	rpsP	30S ribosomal protein S16	-3.338	9.492	0.099	0	332	1	694013	694285	1
gi|116516366	SPD_0677	hypothetical protein	1.038	6.811	2.054	0.005	333	1	695550	695909	2
gi|116516691	SPD_0676	hypothetical protein	0.936	7.013	1.913	0.01	333	1	695121	695549	1
gi|116515795	SPD_0680	hypothetical protein	1.04	7.372	2.056	0.003	333	1	697179	697517	5
gi|116516249	rimM	16S rRNA-processing protein RimM	0.661	7.832	1.581	0.046	333	1	695940	696458	3
gi|116516895	trmD	tRNA (guanine-N(1)-)-methyltransferase	0.366	8.199	1.288	0.264	333	1	696448	697167	4
gi|116516822	SPD_0681	hypothetical protein	1.678	7.266	3.199	0	334	-1	697548	697868	1
gi|116517047	SPD_0683	hypothetical protein	0.836	6.227	1.785	0.037	335	1	697966	698181	1
gi|116516284	SPD_0682	hypothetical protein	0.573	5.636	1.487	0.242	336	-1	698178	698324	2
gi|116515429	SPD_0684	biotin synthase	-0.139	6.967	0.908	0.729	336	-1	698385	698921	1
gi|116516716	gor	glutathione reductase	0.563	10.416	1.477	0.113	337	-1	699118	700464	1
gi|116515985	SPD_0687	ABC transporter ATP-binding protein	-0.349	5.706	0.785	0.417	338	1	701912	702613	2
gi|116516885	SPD_0688	hypothetical protein	-0.289	6.233	0.819	0.503	338	1	702615	703874	3
gi|116515711	SPD_0686	hypothetical protein	-1.179	6.377	0.442	0.003	338	1	700729	701928	1
gi|116517058	SPD_0690	hypothetical protein	-1.004	4.913	0.499	0.048	339	1	706045	706236	2
gi|116516229	metG	methionyl-tRNA synthetase	0.567	10.394	1.481	0.134	339	1	703998	705995	1
gi|116515400	SPD_0691	hypothetical protein	2.846	7.213	7.192	0	340	1	706326	706646	1
gi|116516712	SPD_0692	hypothetical protein	3.031	8.219	8.173	0	340	1	706650	707525	2
gi|116515786	SPD_0693	oxidoreductase, aldo/keto reductase family protein	0.575	6.836	1.49	0.121	341	1	707540	708466	1
gi|116516788	SPD_0697	GNAT family acetyltransferase	0.619	5.37	1.536	0.173	342	1	709991	710719	4
gi|116516645	SPD_0699	hypothetical protein	1.186	5.798	2.276	0.005	342	1	711605	712045	6
gi|116516430	SPD_0694	hypothetical protein	0.298	5.317	1.229	0.538	342	1	708545	708802	1
gi|116516157	SPD_0696	MutT/nudix family protein	0.588	5.54	1.503	0.176	342	1	709504	709983	3
gi|116515919	SPD_0698	hypothetical protein	0.805	6.287	1.747	0.04	342	1	710761	711630	5
gi|116515543	fabG	3-ketoacyl-ACP reductase	-0.216	6.265	0.861	0.631	342	1	708795	709493	2
gi|116515465	ciaR	DNA-binding response regulator CiaR	0.463	10.188	1.378	0.33	343	1	714757	715497	2
gi|116516689	ciaH	sensor histidine kinase CiaH	-0.138	10.53	0.909	0.747	343	1	715487	716821	3
gi|116515610	pepN	aminopeptidase N	0.606	11.719	1.522	0.144	343	1	712168	714714	1
gi|116517218	SPD_0703	hypothetical protein	-0.511	7.312	0.702	0.161	344	-1	716855	717142	1
gi|116516394	SPD_0704	hypothetical protein	-1.669	7.554	0.314	0	345	1	717141	718211	1
gi|116516953	SPD_0707	4-methyl-5(b-hydroxyethyl)-thiazole monophosphate biosynthesis protein	0.247	6.175	1.187	0.551	346	1	722132	722686	3
gi|116515576	SPD_0706	rod shape-determining protein RodA	-0.548	6.849	0.684	0.136	346	1	720898	722121	2
gi|116516668	SPD_0705	bifunctional ATP-dependent DNA helicase/DNA polymerase III subunit epsilon	-0.5	8.521	0.707	0.128	346	1	718411	720861	1
gi|116515873	SPD_0708	hydrolase	0.561	7.221	1.475	0.125	347	1	722771	723334	1
gi|116516156	gyrB	DNA gyrase subunit B	0.412	9.826	1.331	0.233	347	1	723349	725295	2
gi|116516893	ezrA	septation ring formation regulator EzrA	0.01	8.905	1.007	0.981	348	1	725377	727104	1
gi|116515608	SPD_0711	hypothetical protein	1.188	5.731	2.278	0.007	349	1	727898	728251	1
gi|116516414	SPD_0712	transposase family protein	1.35	6.443	2.548	0.001	350	1	728283	728792	1
gi|116515822	SPD_0714	hypothetical protein	2.25	9.686	4.758	0	351	-1	729426	729725	1
gi|116517010	SPD_0716	IS630-Spn1, transposase Orf1	0.933	4.37	1.91	0.095	353	1	730405	730752	1
gi|116516310	clpE	ATP-dependent Clp protease ATP-binding subunit ClpE	1.882	12.474	3.687	0	354	-1	731477	733735	1
gi|116515533	SPD_0718	hypothetical protein	1.195	8.43	2.289	0	355	-1	733964	734194	1
gi|116515734	SPD_0720	amino acid ABC transporter ATP-binding protein	-1.235	5.995	0.425	0.003	356	1	735067	735801	2
gi|116516598	SPD_0719	amino acid ABC transporter permease	-1.547	5.934	0.342	0.005	356	1	734384	735067	1
gi|116515868	folD	bifunctional 5,10-methylene-tetrahydrofolate dehydrogenase/ 5,10-methylene-tetrahydrofolate cyclohydrolase	-1.471	6.579	0.361	0.001	357	1	735934	736812	1
gi|116517034	SPD_0722	YjeF-like protein	1.306	7.861	2.473	0	358	1	736954	737826	1
gi|116516446	rpiA	ribose-5-phosphate isomerase A	0.589	8.387	1.505	0.089	359	1	738108	738791	1
gi|116516348	deoB	phosphopentomutase	0.703	9.339	1.628	0.056	359	1	738805	740016	2
gi|116515467	SPD_0726	purine nucleoside phosphorylase	0.442	8.38	1.359	0.178	360	1	740576	741385	1
gi|116517195	SPD_0728	hypothetical protein	0.483	5.971	1.397	0.26	361	1	742638	742841	2
gi|116516091	SPD_0727	hypothetical protein	0.856	7.741	1.81	0.011	361	1	741861	742592	1
gi|116516976	SPD_0729	hemolysin-like protein	0.877	7.417	1.837	0.012	362	1	742866	743378	1
gi|116515621	deoD	purine nucleoside phosphorylase	0.127	7.578	1.092	0.703	363	1	744036	744746	1
gi|116516744	SPD_0731	topology modulation protein	0.493	5.23	1.407	0.308	364	-1	744769	745293	2
gi|116515680	rpsT	30S ribosomal protein S20	-0.683	10.641	0.623	0.054	364	-1	745346	745582	1
gi|116515774	coaA	pantothenate kinase	-0.449	7.441	0.732	0.246	365	-1	745650	746570	1
gi|116516099	SPD_0735	methyltransferase small subunit	0.441	7.101	1.358	0.323	367	1	747415	748005	1
gi|116516674	SPD_0742	sugar ABC transporter permease	-1.183	7.138	0.441	0.001	367	1	754210	755166	8
gi|116516117	cdd-1	cytidine deaminase	0.122	7.951	1.088	0.725	367	1	749946	750335	4
gi|116516475	pdp	pyrimidine-nucleoside phosphorylase	0.476	8.661	1.391	0.178	367	1	748002	749279	2
gi|116515653	SPD_0741	sugar ABC transporter permease	-1.619	7.922	0.326	0	367	1	753149	754207	7
gi|116515854	SPD_0740	sugar ABC transporter ATP-binding protein	-0.767	8.49	0.588	0.019	367	1	751621	753156	6
gi|116517157	deoC	deoxyribose-phosphate aldolase	-0.026	8.901	0.982	0.943	367	1	749297	749959	3
gi|116516951	SPD_0739	membrane lipoprotein TmpC	0.213	9.982	1.159	0.561	367	1	750425	751477	5
gi|116515637	SPD_0745	glycerol-3-phosphate acyltransferase PlsY	1.324	8.965	2.504	0	368	-1	756641	757282	1
gi|116516535	parE	DNA topoisomerase IV subunit B	-2.59	8.255	0.166	0	369	1	757418	759361	1
gi|116515631	parC	DNA topoisomerase IV subunit A	-2.115	8.495	0.231	0	371	1	759772	762252	1
gi|116515710	SPD_0750	hypothetical protein	-1.28	6.307	0.412	0.001	372	1	763460	764164	2
gi|116516002	ilvE	branched-chain amino acid aminotransferase	-1.86	7.531	0.275	0	372	1	762382	763404	1
gi|116517099	SPD_0752	hypothetical protein	-1.05	6.474	0.483	0.005	373	1	764915	765838	2
gi|116515464	pcp	pyrrolidone-carboxylate peptidase	-0.802	6.632	0.573	0.035	373	1	765853	766497	3
gi|116516266	SPD_0751	hypothetical protein	-0.271	6.853	0.829	0.454	373	1	764229	764918	1
gi|116516313	SPD_0754	hypothetical protein	-1.951	5.653	0.259	0	374	1	766665	766895	1
gi|116515525	rpsA	30S ribosomal protein S1	-2.023	11.989	0.246	0	375	1	767268	768470	1
gi|116515381	SPD_0761	hypothetical protein	-0.496	6.14	0.709	0.208	376	1	772306	772500	3
gi|116515639	SPD_0759	hypothetical protein	-0.358	7.402	0.78	0.336	376	1	770126	770623	1
gi|116516459	dnaX	DNA polymerase III subunits gamma and tau	-0.989	9.17	0.504	0.009	376	1	770623	772278	2
gi|116516679	SPD_0765	SUF system FeS assembly protein, NifU family protein	-0.958	8.62	0.515	0.004	377	1	775934	776374	4
gi|116517208	sufC	FeS assembly ATPase SufC	-0.303	10.559	0.811	0.39	377	1	772650	773420	1
gi|116515674	sufB	FeS assembly protein SufB	-1.075	10.544	0.475	0.003	377	1	776428	777840	5
gi|116516952	sufS	cysteine desulfurase SufS subfamily protein	-0.84	10.847	0.559	0.019	377	1	774721	775947	3
gi|116516109	sufD	hypothetical protein	-0.545	11.234	0.686	0.132	377	1	773448	774710	2
gi|116516506	dacC	D-alanyl-D-alanine carboxypeptidase	-1.946	7.63	0.26	0	378	-1	778039	779280	1
gi|116516125	SPD_0768	hypothetical protein	0.871	7.135	1.829	0.015	379	1	779383	780492	1
gi|116515565	lacR1	lactose phosphotransferase system repressor	1.114	4.899	2.164	0.04	382	1	781917	782657	1
gi|116516872	SPD_0772	1-phosphofructokinase	0.477	5.166	1.392	0.466	382	1	782654	783565	2
gi|116516221	SPD_0773	PTS system fructose specific transporter subunit IIABC	0.551	6.286	1.465	0.233	382	1	783562	785514	3
gi|116517016	SPD_0774	SpoE family protein	0.01	8.72	1.007	0.984	383	1	785600	787903	1
gi|116516509	SPD_0775	hypothetical protein	-1.177	8.262	0.442	0.001	384	-1	787948	788481	1
gi|116516659	thiI	thiamine biosynthesis protein ThiI	-2.527	7.457	0.174	0	385	1	789665	790879	2
gi|116515406	SPD_0776	class V aminotransferase	-2.543	7.808	0.172	0	385	1	788514	789656	1
gi|116515342	SPD_0783	type I restriction-modification system subunit S	0.577	4.896	1.492	0.36	387	1	795792	796403	2
gi|116515872	SPD_0782	type I restriction-modification system, M subunit	0.653	7.13	1.573	0.137	387	1	794286	795779	1
gi|116516102	SPD_0784	type I restriction-modification system, R subunit	0.526	9.427	1.44	0.166	387	1	796482	799832	3
gi|116515667	SPD_0785	hypothetical protein	-0.539	4.979	0.688	0.296	388	1	800103	800303	1
gi|116516573	SPD_0786	transcriptional regulator of arginine metabolism expression	-0.83	3.911	0.562	0.16	389	-1	800418	800888	2
gi|116516024	pepX	x-prolyl-dipeptidyl aminopeptidase	-0.12	5.042	0.92	0.848	389	-1	800905	803178	1
gi|116516844	dnaE	DNA polymerase III DnaE	2.019	9.616	4.053	0	390	1	803524	806625	1
gi|116515997	pfkA	6-phosphofructokinase	-0.921	10.236	0.528	0.01	391	1	806708	807715	1
gi|116516870	pyk	pyruvate kinase	-0.987	11.056	0.505	0.006	391	1	807774	809279	2
gi|116515678	SPD_0793	hypothetical protein	1.89	4.157	3.707	0.004	393	1	811971	812135	2
gi|116516105	SPD_0792	hypothetical protein	0.644	5.641	1.563	0.195	393	1	811086	811958	1
gi|116516083	SPD_0795	hypothetical protein	1.47	4.135	2.77	0.017	394	1	812591	812902	1
gi|116517170	SPD_0796	hypothetical protein	1.412	4.977	2.661	0.011	394	1	812906	813622	2
gi|116515502	SPD_0799	hypothetical protein	1.495	7.914	2.819	0	395	-1	815470	815601	1
gi|116516749	SPD_0797	hypothetical protein	1.044	8.162	2.062	0.002	395	-1	813752	814567	3
gi|116516828	SPD_0798	hypothetical protein	0.983	8.924	1.977	0.003	395	-1	814564	815469	2
gi|116517174	SPD_0801	hypothetical protein	1.011	5.323	2.015	0.043	396	1	816133	817179	2
gi|116516081	SPD_0802	S1 RNA-binding domain-containing protein	0.445	9.308	1.361	0.2	397	1	817281	819410	1
gi|116516907	SPD_0803	hypothetical protein	0.595	10.443	1.51	0.257	398	1	819905	820177	1
gi|116515744	SPD_0804	ABC transporter ATP-binding protein	0.24	4.77	1.181	0.663	399	1	821150	821908	1
gi|116516245	SPD_0805	transporter permease	0.671	5.333	1.592	0.145	399	1	821910	823898	2
gi|116516434	SPD_0807	IS1239, transposase	-2.675	3.78	0.157	0	401	-1	824611	825486	1
gi|116516967	cad	lysine decarboxylase	-0.062	6.789	0.958	0.87	403	1	826193	827668	1
gi|116515725	speE	spermidine synthase	-0.534	6.202	0.691	0.21	404	1	828605	829465	1
gi|116516766	lys1	hypothetical protein	-0.093	6.849	0.938	0.801	404	1	829462	830721	2
gi|116516894	SPD_0815	carbon-nitrogen hydrolase	0.744	7.314	1.674	0.031	404	1	832940	833815	5
gi|116515395	nspC	carboxynorspermidine decarboxylase	0.18	7.286	1.133	0.615	404	1	830721	831848	3
gi|116516045	SPD_0814	agmatine deiminase	0.64	7.563	1.558	0.052	404	1	831845	832930	4
gi|116516008	SPD_0816	Cof family protein	2.318	8.223	4.985	0	405	-1	833996	834805	1
gi|116516715	SPD_0817	hypothetical protein	0.245	5.023	1.185	0.648	406	1	835352	836023	1
gi|116516537	lspA	lipoprotein signal peptidase	0.853	7.055	1.807	0.018	407	1	837170	837631	2
gi|116515669	SPD_0818	transcriptional regulator, LysR family protein	1.118	8.303	2.171	0.001	407	1	836265	837173	1
gi|116516225	cbpE	choline binding protein E	0.47	8.029	1.385	0.158	407	1	838511	840394	4
gi|116515398	rluD	ribosomal large subunit pseudouridine synthase D	0.534	8.115	1.448	0.116	407	1	837621	838508	3
gi|116516457	proC	pyrroline-5-carboxylate reductase	-1.39	6.587	0.382	0	408	1	842880	843677	3
gi|116516764	proB	gamma-glutamyl kinase	-0.925	7.131	0.527	0.009	408	1	840495	841604	1
gi|116516154	proA	gamma-glutamyl phosphate reductase	-1.339	7.316	0.395	0	408	1	841614	842876	2
gi|116516332	SPD_0827	DNA replication intiation control protein YabA	0.671	6.355	1.592	0.116	409	1	845358	845675	3
gi|116515715	holB	DNA polymerase III subunit delta'	0.865	7.376	1.822	0.026	409	1	844428	845318	2
gi|116516561	tmk	thymidylate kinase	0.245	7.164	1.185	0.502	409	1	843793	844431	1
gi|116515519	SPD_0828	hypothetical protein	0.647	7.774	1.565	0.073	409	1	845678	846547	4
gi|116517217	SPD_0829	hypothetical protein	1.65	6.067	3.137	0	410	1	846774	847292	1
gi|116516019	SPD_0830	IS1381, transposase OrfB	0.779	4.113	1.716	0.2	412	-1	848037	848426	2
gi|116516642	gid	tRNA (uracil-5-)-methyltransferase Gid	-1.38	8.306	0.384	0	413	1	849335	850669	1
gi|116517068	SPD_0837	hypothetical protein	-0.359	5.689	0.78	0.554	414	1	852979	853194	4
gi|116515585	SPD_0836	hypothetical protein	-0.155	8.363	0.898	0.746	414	1	852077	852970	3
gi|116516857	frr	ribosome recycling factor	-0.456	8.906	0.729	0.184	414	1	851499	852056	2
gi|116515310	pyrH	uridylate kinase	-0.814	9.653	0.569	0.035	414	1	850753	851490	1
gi|116516028	SPD_0838	PhoH family protein	-0.157	8.669	0.897	0.66	415	1	853280	854248	1
gi|116517123	SPD_0840	hypothetical protein	0.926	6.066	1.899	0.021	416	1	854944	855171	2
gi|116516254	SPD_0839	GNAT family acetyltransferase	-0.046	7.185	0.969	0.911	416	1	854441	854941	1
gi|116515995	SPD_0842	GNAT family acetyltransferase	-0.861	4.789	0.55	0.075	417	1	856859	857428	1
gi|116516074	SPD_0845	ABC transporter ATP-binding protein	1.802	6.779	3.486	0	419	1	860769	861245	1
gi|116517169	SPD_0846	hypothetical protein	2.466	7.665	5.523	0	420	1	861360	862541	1
gi|116515712	gloA	lactoylglutathione lyase	-2.235	7.415	0.212	0	421	1	864080	864460	4
gi|116516458	rpmI	50S ribosomal protein L35	-1.985	8.948	0.253	0	421	1	863411	863611	2
gi|116516545	rplT	50S ribosomal protein L20	-2.122	9.729	0.23	0	421	1	863663	864022	3
gi|116515644	infC	translation initiation factor IF-3	-2.491	9.745	0.178	0	421	1	862821	863378	1
gi|116515976	pyrK	dihydroorotate dehydrogenase electron transfer subunit	-1.859	7.625	0.276	0.001	422	1	864710	865510	1
gi|116517057	pyrDb	dihydroorotate dehydrogenase 1B	-2.438	7.651	0.185	0	422	1	865521	866459	2
gi|116517112	lytB	endo-beta-N-acetylglucosaminidase	-0.207	9.561	0.866	0.566	423	1	866558	868666	1
gi|116516285	pavA	adherence and virulence protein A	-1.139	7.32	0.454	0.002	424	-1	868727	870382	1
gi|116516997	coaE	dephospho-CoA kinase	0.367	7.034	1.289	0.307	425	1	873149	873754	5
gi|116516183	pmrA	multi-drug resistance efflux pump	0.149	7.061	1.109	0.689	425	1	873741	874940	6
gi|116515614	dgkA	diacylglycerol kinase	0.388	7.473	1.309	0.247	425	1	870965	871360	2
gi|116515925	mutM	formamidopyrimidine-DNA glycosylase	0.633	8.023	1.551	0.049	425	1	872325	873149	4
gi|116516344	SPD_0855	metalloprotease	0.939	8.488	1.917	0.004	425	1	870487	870984	1
gi|116516762	era	GTP-binding protein Era	0.847	9.147	1.798	0.013	425	1	871377	872276	3
gi|116516845	secG	preprotein translocase subunit SecG	-0.489	6.905	0.713	0.182	426	1	875129	875362	1
gi|116516450	smpB	SsrA-binding protein	-0.772	6.108	0.586	0.072	427	1	877781	878248	2
gi|116515607	tehB	tellurite resistance protein TehB	-0.763	6.732	0.589	0.039	427	1	878264	879124	3
gi|116515936	rnr	ribonuclease R	-0.471	8.776	0.721	0.158	427	1	875464	877818	1
gi|116516018	SPD_0867	O-methyltransferase	-1.155	7.673	0.449	0.007	428	1	881973	882686	3
gi|116515412	pepF	oligoendopeptidase F	-0.462	9.438	0.726	0.266	428	1	880169	881971	2
gi|116517083	prsA	foldase protein PrsA	-3.191	10.802	0.11	0	428	1	882753	883694	4
gi|116516113	SPD_0871	regulatory protein	-2.069	5.758	0.238	0	430	-1	885534	886016	2
gi|116516753	SPD_0870	phosphoglycerate mutase family protein	-2.013	5.915	0.248	0	430	-1	884914	885534	3
gi|116516986	SPD_0872	hypothetical protein	-1.886	6.657	0.271	0	430	-1	886016	886858	1
gi|116517017	SPD_0873	hypothetical protein	-0.149	7.672	0.902	0.667	431	-1	886953	887753	1
gi|116516438	SPD_0876	hypothetical protein	0.033	6.631	1.023	0.981	432	1	889843	890157	3
gi|116515368	SPD_0875	NUDIX family hydrolase	-0.233	8.014	0.851	0.52	432	1	889286	889831	2
gi|116516739	mtnN	5'-methylthioadenosine/S-adenosylhomocysteine nucleosidase	0.053	8.201	1.038	0.904	432	1	890174	890866	4
gi|116516172	glmU	bifunctional N-acetylglucosamine-1-phosphate uridyltransferase/glucosamine-1-phosphate acetyltransferase	-0.275	9.244	0.826	0.495	432	1	887897	889276	1
gi|116515331	SPD_0878	hypothetical protein	0.218	7.918	1.163	0.56	433	1	890943	891434	1
gi|116516500	SPD_0880	hypothetical protein	-0.394	6.236	0.761	0.313	434	1	892131	893894	2
gi|116515938	SPD_0879	DNA polymerase III subunit epsilon	-0.604	6.221	0.658	0.127	434	1	891532	892122	1
gi|116517020	SPD_0884	hypothetical protein	0.505	4.411	1.419	0.471	436	1	895157	895561	2
gi|116517059	SPD_0886	thioredoxin family protein	1.455	7.294	2.742	0	437	1	896510	897067	2
gi|116516271	ccdA-2	cytochrome c-type biogenesis protein CcdA	1.028	7.145	2.039	0.004	437	1	895792	896499	1
gi|116516274	SPD_0887	amino acid permease family protein	-0.189	6.927	0.877	0.626	438	1	897441	898832	1
gi|116515739	lmb	adhesion lipoprotein	0.199	5.494	1.148	0.702	439	1	898975	899892	1
gi|116516147	phtD	histidine triad protein D	-0.639	7.446	0.642	0.075	439	1	899900	902461	2
gi|116516522	phtE	histidine triad protein E	-1.069	5.871	0.477	0.013	440	1	902671	905790	1
gi|116515861	pepT	peptidase T	-1.136	8.768	0.455	0.001	442	-1	908262	909482	1
gi|116517033	hemH	ferrochelatase	2.554	5.16	5.874	0	443	1	909637	910731	1
gi|116516166	mscL	large conductance mechanosensitive channel protein MscL	-2.287	7.606	0.205	0	444	-1	910773	911150	1
gi|116515492	SPD_0898	hypothetical protein	-2.011	6.749	0.248	0	446	1	911786	912295	1
gi|116516238	dapA	dihydrodipicolinate synthase	-1.338	6.423	0.396	0.001	448	1	913942	914877	2
gi|116516437	asd	aspartate-semialdehyde dehydrogenase	-1.415	7.468	0.375	0	448	1	912810	913886	1
gi|116516848	trmE	tRNA modification GTPase TrmE	-2.406	8.381	0.189	0	449	-1	914924	916297	1
gi|116515386	xylH	4-oxalocrotonate tautomerase	-0.345	6.308	0.788	0.403	450	-1	916434	916616	1
gi|116516070	SPD_0905	GNAT family acetyltransferase	0.06	5.251	1.043	0.953	451	1	917328	917807	2
gi|116515388	SPD_0909	GNAT family acetyltransferase	-1.616	6.43	0.326	0	451	1	920323	920754	6
gi|116516420	tdk	thymidine kinase	-1.091	6.897	0.469	0.003	451	1	916739	917338	1
gi|116517180	hemK	HemK protein	-1.607	6.877	0.328	0	451	1	918896	919735	4
gi|116516461	SPD_0908	Sua5/YciO/YrdC/YwlC family protein	-2.208	7.366	0.216	0	451	1	919719	920321	5
gi|116517153	prfA	peptide chain release factor 1	-0.692	8.083	0.619	0.033	451	1	917817	918896	3
gi|116517005	glyA	serine hydroxymethyltransferase	-2.224	8.13	0.214	0	451	1	920816	922072	7
gi|116516178	SPD_0911	hypothetical protein	-2.216	6.424	0.215	0	452	1	922047	923054	1
gi|116516801	pvaA	hypothetical protein	-3.284	5.25	0.103	0	453	1	923054	923668	1
gi|116516896	SPD_0913	hypothetical protein	-1.802	12.086	0.287	0	454	1	923742	924716	1
gi|116515807	rumA-1	23S rRNA (uracil-5-)-methyltransferase RumA	-0.928	8.071	0.526	0.053	455	1	924790	926421	1
gi|116515486	SPD_0918	iron-compound ABC transporter ATP-binding protein	-0.423	4.636	0.746	0.713	456	1	930799	931593	4
gi|116516717	SPD_0917	iron-compound ABC transporter permease	-0.62	5.105	0.651	0.574	456	1	929792	930799	3
gi|116516465	SPD_0916	iron-compound ABC transporter permease	-0.879	6.088	0.544	0.379	456	1	928785	929792	2
gi|116517168	SPD_0915	iron-compound ABC transporter iron compound-binding protein	-8.885	7.314	0.002	0	456	1	927770	928795	1
gi|116515333	SPD_0921	site-specific recombinase, resolvase family protein	1.951	6.079	3.866	0	459	1	933587	935266	1
gi|116516667	SPD_0922	hypothetical protein	2.266	5.15	4.81	0	460	1	935489	936100	1
gi|116516982	SPD_0924	hypothetical protein	2.907	4.591	7.499	0	461	1	936672	937487	2
gi|116516066	SPD_0925	hydrolase	2.264	4.933	4.804	0	461	1	937487	938341	3
gi|116517124	SPD_0926	hypothetical protein	-0.133	7.127	0.912	0.727	462	1	938453	939337	1
gi|116516706	nplT	neopullulanase	0.106	5.817	1.076	0.886	463	1	939476	941239	1
gi|116515723	SPD_0928	hypothetical protein	-0.313	4.337	0.805	0.661	464	1	941325	941642	1
gi|116515960	SPD_0930	transcriptional regulator	1.044	5.826	2.061	0.014	465	1	942414	942890	1
gi|116515566	SPD_0931	hypothetical protein	2.04	6.422	4.111	0	466	1	942890	943651	1
gi|116516641	SPD_0932	hypothetical protein	1.134	4.78	2.195	0.028	467	1	943679	944455	1
gi|116516404	SPD_0933	hypothetical protein	3.525	4.577	11.511	0	468	1	944383	944835	1
gi|116517219	SPD_0952	cell division protein FtsW	-0.924	8.764	0.527	0.008	475	1	963907	965136	1
gi|116516040	ppc	phosphoenolpyruvate carboxylase	-0.833	9.83	0.561	0.017	475	1	965156	967852	2
gi|116515329	SPD_0955	amino acid or sugar ABC transporter permease	0.94	4.013	1.919	0.123	476	1	969338	970204	2
gi|116517122	SPD_0954	hypothetical protein	0.417	5.274	1.335	0.507	476	1	968235	969269	1
gi|116516165	SPD_0963	hypothetical protein	2.754	3.971	6.747	0	477	1	977029	977163	7
gi|116516478	SPD_0962	hypothetical protein	0.207	5.14	1.154	0.704	477	1	976794	976970	6
gi|116516796	SPD_0959	hypothetical protein	-0.005	7.175	0.996	1	477	1	973935	974264	3
gi|116515479	SPD_0961	group 1 glycosyl transferase	0.043	8.418	1.03	0.908	477	1	975438	976763	5
gi|116516765	cpoA	glycosyl transferase CpoA	0.041	8.443	1.029	0.908	477	1	974298	975422	4
gi|116516638	rpoD	RNA polymerase sigma factor RpoD	-0.023	8.977	0.984	0.951	477	1	972812	973921	2
gi|116515597	dnaG	DNA primase	0.122	9.414	1.088	0.722	477	1	971049	972809	1
gi|116516023	SPD_0965	hypothetical protein	-0.809	5.849	0.571	0.063	478	1	978547	978705	2
gi|116515321	obgE	GTPase ObgE	-0.998	8.56	0.501	0.003	478	1	977227	978537	1
gi|116516477	SPD_0968	GNAT family acetyltransferase	0.378	7.727	1.3	0.258	479	1	982602	983153	2
gi|116516526	map	methionine aminopeptidase	0.103	8.487	1.074	0.764	479	1	984439	985299	4
gi|116517139	SPD_0969	hypothetical protein	0.147	9.227	1.107	0.674	479	1	983146	984423	3
gi|116515884	murA-1	UDP-N-acetylglucosamine 1-carboxyvinyltransferase	0.161	9.744	1.118	0.638	479	1	981327	982586	1
gi|116515413	SPD_0971	IS1381, transposase OrfA	1.169	5.577	2.249	0.009	480	1	985680	986078	1
gi|116516586	SPD_0972	IS1381, transposase OrfB	1.291	5.509	2.448	0.007	481	1	986093	986482	1
gi|116516612	radC	DNA repair protein RadC	0.258	5.805	1.196	0.545	482	1	989007	989687	2
gi|116515714	pcrA	ATP-dependent DNA helicase PcrA	-1.269	8.374	0.415	0	482	1	986673	988964	1
gi|116517015	SPD_0974	class I glutamine amidotransferase	1.055	6.821	2.078	0.004	483	-1	989684	990373	2
gi|116515408	SPD_0976	redox-sensing transcriptional repressor Rex	1.028	7.073	2.04	0.005	483	-1	990391	991032	1
gi|116516287	SPD_0977	hypothetical protein	-0.248	5.959	0.842	0.559	484	-1	991115	991366	4
gi|116515573	SPD_0978	hypothetical protein	-0.467	6.396	0.723	0.221	484	-1	991338	991685	3
gi|116517035	prs2	ribose-phosphate pyrophosphokinase	-0.775	8.458	0.584	0.018	484	-1	992815	993774	1
gi|116515455	SPD_0979	class V aminotransferase	-0.733	8.671	0.601	0.027	484	-1	991690	992805	2
gi|116516210	SPD_0981	hypothetical protein	-1.566	3.903	0.338	0.026	485	-1	993887	994456	1
gi|116515750	SPD_0982	pyrophosphokinase family protein	-0.009	7.235	0.994	0.988	486	1	994584	995255	1
gi|116516162	SPD_0984	ribosomal large subunit pseudouridine synthase, RluD subfamily protein	0.156	7.866	1.114	0.706	486	1	996054	996950	3
gi|116515865	ppnK	inorganic polyphosphate/ATP-NAD kinase	-0.154	7.787	0.898	0.701	486	1	995239	996057	2
gi|116516290	eutD	phosphotransacetylase	0.461	8.186	1.376	0.25	486	1	996994	997968	4
gi|116516611	SPD_0987	hypothetical protein	0.017	8.529	1.012	0.963	487	-1	999729	1000028	1
gi|116516853	SPD_0988	hypothetical protein	0.248	6.576	1.187	0.52	488	1	1000430	1001134	1
gi|116515440	SPD_0990	hypothetical protein	-1.549	10.768	0.342	0	489	1	1001646	1001990	2
gi|116516747	rplU	50S ribosomal protein L21	-1.455	10.879	0.365	0	489	1	1001316	1001630	1
gi|116515463	rpmA	50S ribosomal protein L27	-0.994	11.031	0.502	0.007	489	1	1002007	1002300	3
gi|116517107	ribF	bifunctional riboflavin kinase/FMN adenylyltransferase	-0.119	7.119	0.921	0.752	491	1	1003253	1004170	1
gi|116516022	SPD_0995	hypothetical protein	1.53	6.619	2.888	0	492	-1	1004263	1005111	1
gi|116517176	SPD_0996	DegV family protein	1.912	9.21	3.763	0	493	1	1005253	1006092	1
gi|116516205	hup	DNA-binding protein HU	-0.297	10.462	0.814	0.41	494	1	1006198	1006473	1
gi|116515698	SPD_1000	transporter major facilitator family protein	-0.83	5.351	0.562	0.068	495	1	1009746	1010924	3
gi|116516782	SPD_0999	transcriptional regulator MutR	-1.196	7.097	0.437	0.001	495	1	1008803	1009666	2
gi|116516774	SPD_0998	ABC transporter ATP-binding protein	-0.862	8.903	0.55	0.011	495	1	1006899	1008800	1
gi|116516470	ligA	NAD-dependent DNA ligase LigA	-0.614	9.338	0.653	0.077	496	1	1011017	1012975	1
gi|116515362	pulA	pullulanase	-0.869	9.421	0.548	0.012	497	1	1013087	1015366	1
gi|116516523	gapN	glyceraldehyde-3-phosphate dehydrogenase	-1.266	6.576	0.416	0.001	499	1	1015910	1017334	1
gi|116516483	glgA	glycogen synthase	4.402	9.174	21.14	0	500	1	1021985	1023418	4
gi|116516261	glgD	glucose-1-phosphate adenylyltransferase, GlgD subunit	3.847	9.053	14.386	0	500	1	1020849	1021988	3
gi|116516326	glgC	glucose-1-phosphate adenylyltransferase	3.917	9.297	15.106	0	500	1	1019717	1020859	2
gi|116517137	glgB	glycogen branching protein	3.312	9.76	9.932	0	500	1	1017799	1019727	1
gi|116517193	SPD_1010	hypothetical protein	-1.381	6.177	0.384	0	501	-1	1025243	1025689	1
gi|116515367	SPD_1011	glycerate kinase	-0.554	6.062	0.681	0.164	502	1	1024131	1025246	1
gi|116516768	eno	phosphopyruvate hydratase	1.519	13.511	2.867	0	503	1	1025853	1027157	1
gi|116515851	SPD_1014	IS630-Spn1, transposase Orf1	1.305	4.762	2.47	0.017	505	-1	1028138	1028488	1
gi|116515444	rexA	exonuclease RexA	-0.37	7.787	0.774	0.254	506	1	1032285	1035935	2
gi|116516958	rexB	ATP-dependent exonuclease RexB	-0.541	7.799	0.687	0.102	506	1	1028989	1032288	1
gi|116517013	SPD_1017	hypothetical protein	0.429	5.813	1.347	0.336	507	1	1036105	1037283	1
gi|116516343	iga	immunoglobulin A1 protease	-0.08	9.884	0.946	0.827	508	1	1037492	1043383	1
gi|116515974	rnhB	ribonuclease HII	-0.256	7.671	0.837	0.441	509	1	1044680	1045459	2
gi|116515446	rbgA	ribosomal biogenesis GTPase	-0.346	8.008	0.787	0.296	509	1	1043842	1044693	1
gi|116517148	SPD_1021	voltage-gated chloride channel family protein	-0.347	8.264	0.786	0.301	509	1	1045475	1047025	3
gi|116516164	xerS	site-specific tyrosine recombinase XerS	2.135	7.471	4.392	0	511	1	1047609	1048679	1
gi|116515407	SPD_1026	dihydrolipoamide acetyltransferase	-1.839	8.497	0.279	0	512	-1	1051554	1052597	3
gi|116516751	SPD_1024	lipoate-protein ligase	-2.288	8.519	0.205	0	512	-1	1048752	1049741	5
gi|116516204	acoA	TPP-dependent acetoin dehydrogenase subunit alpha	-1.688	8.751	0.31	0	512	-1	1053823	1054791	1
gi|116516741	SPD_1027	acetoin dehydrogenase, E1 component subunit beta	-1.886	8.78	0.27	0	512	-1	1052815	1053807	2
gi|116515652	lpdA	dihydrolipoamide dehydrogenase	-1.972	9.379	0.255	0	512	-1	1049805	1051490	4
gi|116517066	SPD_1029	MATE efflux family protein	-0.37	7.529	0.774	0.272	513	-1	1054945	1056306	1
gi|116515668	mutX	Mutator mutT protein (7,8-dihydro-8-oxoguanine-triphosphatase) (8-oxo-dGTPase)	-0.573	6.559	0.672	0.142	514	-1	1057872	1058336	2
gi|116516721	ung	uracil-DNA glycosylase	-0.85	6.913	0.555	0.023	514	-1	1058346	1058999	1
gi|116515810	pyrC	dihydroorotase	-0.467	8.009	0.724	0.148	514	-1	1056591	1057859	3
gi|116516454	SPD_1034	hydrolase	-1.799	5.104	0.287	0	515	-1	1059796	1060509	1
gi|116515840	SPD_1037	histidine triad protein	-0.121	5.611	0.92	0.811	518	-1	1061769	1064303	1
gi|116517004	phpA	histidine triad protein A	-1.857	6.728	0.276	0	519	-1	1064461	1066911	1
gi|116516713	ptsH	phosphocarrier protein HPr	0.771	11.053	1.706	0.033	520	-1	1068905	1069168	1
gi|116515883	ptsI	phosphoenolpyruvate-protein phosphotransferase	0.058	13.109	1.041	0.87	520	-1	1067166	1068899	2
gi|116516941	nrdH	glutaredoxin-like protein NrdH	-1.028	7.285	0.49	0.004	521	1	1069519	1069737	1
gi|116517162	nrdF	ribonucleotide-diphosphate reductase subunit beta	-1.497	8.598	0.354	0	521	1	1072165	1073127	3
gi|116516073	nrdE	ribonucleotide-diphosphate reductase subunit alpha	-1.347	10.559	0.393	0	521	1	1069818	1071977	2
gi|116516466	lacR2	lactose phosphotransferase system repressor	4.532	11.066	23.127	0	522	1	1073309	1074070	1
gi|116515662	SPD_1045	hypothetical protein	9.205	5.62	590.348	0	523	-1	1074340	1074525	5
gi|116516678	lacG-2	6-phospho-beta-galactosidase	7.192	9.637	146.236	0	523	-1	1074568	1075974	4
gi|116516599	lacF-2	PTS system lactose-specific transporter subunit IIA	5.583	8.253	47.931	0	523	-1	1077874	1078191	2
gi|116517211	lacT	transcription antiterminator LacT	4.471	9.059	22.176	0	523	-1	1078227	1079063	1
gi|116515590	lacE-2	PTS system lactose-specific transporter subunit IIBC	5.813	10.692	56.208	0	523	-1	1076183	1077874	3
gi|116517129	lacB	galactose-6-phosphate isomerase subunit LacB	6.395	11.659	84.155	0	524	-1	1081219	1081734	2
gi|116516039	lacC	tagatose-6-phosphate kinase	6.838	12.286	114.405	0	524	-1	1080279	1081208	3
gi|116515890	lacA	galactose-6-phosphate isomerase subunit LacA	6.059	11.541	66.652	0	524	-1	1081765	1082190	1
gi|116516368	lacD	tagatose 1,6-diphosphate aldolase	6.963	12.553	124.728	0	524	-1	1079297	1080277	4
gi|116516900	SPD_1054	hypothetical protein	3.846	4.831	14.385	0	525	-1	1082348	1082692	1
gi|116516547	SPD_1057	PTS system transporter subunit IIB	4.525	4.591	23.029	0	526	-1	1083671	1083973	1
gi|116516228	lepA	GTP-binding protein LepA	-0.595	8.943	0.662	0.072	528	-1	1084900	1086723	1
gi|116515743	SPD_1063	transcriptional regulator of arginine metabolism expression	0.749	5.806	1.681	0.081	529	-1	1089206	1089637	5
gi|116516524	xseB	exodeoxyribonuclease VII small subunit	0.29	5.591	1.223	0.568	529	-1	1091310	1091522	2
gi|116516467	SPD_1061	serine/threonine protein phosphatase	0.014	6.707	1.01	1	529	-1	1086802	1087530	7
gi|116516842	SPD_1064	hemolysin A	-0.066	7.145	0.956	0.861	529	-1	1089630	1090445	4
gi|116516004	ispA	geranyltranstransferase	0.187	7.702	1.138	0.576	529	-1	1090438	1091313	3
gi|116515460	xseA	exodeoxyribonuclease VII large subunit	0.33	8.262	1.257	0.32	529	-1	1091500	1092840	1
gi|116516837	recN	DNA repair protein RecN	0.043	8.164	1.031	0.904	529	-1	1087532	1089199	6
gi|116516339	udk	uridine kinase	-1.956	6.266	0.258	0	530	-1	1092968	1093606	1
gi|116515672	SPD_1069	hypothetical protein	-0.588	5.602	0.665	0.173	531	-1	1093714	1094016	1
gi|116515728	truB	tRNA pseudouridine synthase B	-0.45	5.584	0.732	0.31	532	-1	1094257	1095135	1
gi|116516569	SPD_1071	hypothetical protein	0.436	5.197	1.353	0.359	533	-1	1095236	1098421	1
gi|116515946	SPD_1072	hypothetical protein	-0.429	6.676	0.743	0.247	534	-1	1098433	1099707	1
gi|116516807	SPD_1073	O-acetylhomoserine aminocarboxypropyltransferase/cysteine synthase	1.086	5.669	2.122	0.019	535	-1	1099803	1100918	2
gi|116516152	SPD_1075	transporter FNT family protein	1.359	6.442	2.564	0.002	536	-1	1101210	1102007	1
gi|116515518	srtA	sortase	0.675	7.2	1.597	0.087	537	-1	1102251	1102994	2
gi|116516676	gyrA	DNA gyrase subunit A	-0.032	10.28	0.978	0.931	537	-1	1102994	1105462	1
gi|116515602	ldh	L-lactate dehydrogenase	-0.815	11.978	0.568	0.024	538	1	1105656	1106642	1
gi|116515779	SPD_1080	type II restriction endonuclease	-0.593	6.513	0.663	0.164	539	-1	1110447	1112318	1
gi|116516375	SPD_1079	type II restriction endonuclease	0.477	8.377	1.392	0.156	539	-1	1107028	1110282	2
gi|116517043	SPD_1082	hypothetical protein	0.155	4.215	1.113	0.912	540	-1	1112649	1112951	5
gi|116516209	SPD_1081	hypothetical protein	-0.951	4.08	0.517	0.131	540	-1	1112393	1112647	6
gi|116516804	vicX	vicX protein	0.117	8.377	1.085	0.721	540	-1	1112982	1113791	4
gi|116516670	mutY	A/G-specific adenine glycosylase	0.006	8.698	1.004	0.995	540	-1	1115894	1117069	1
gi|116515650	SPD_1085	DNA-binding response regulator	0.235	9.081	1.177	0.495	540	-1	1115135	1115839	2
gi|116515922	SPD_1084	sensory box sensor histidine kinase	0.214	9.572	1.16	0.538	540	-1	1113793	1115142	3
gi|116517045	fhs	formate--tetrahydrofolate ligase	-0.353	8.087	0.783	0.316	541	-1	1117398	1119068	1
gi|116515509	SPD_1090	hypothetical protein	-1.045	6.678	0.485	0.01	542	1	1120534	1121097	3
gi|116516321	coaC	phosphopantothenoylcysteine decarboxylase	-1.409	6.812	0.376	0	542	1	1119999	1120550	2
gi|116516176	coaB	phosphopantothenate--cysteine ligase	-1.422	6.86	0.373	0	542	1	1119298	1119987	1
gi|116515778	SPD_1091	hypothetical protein	-0.187	4.875	0.879	0.714	543	1	1121379	1121906	1
gi|116516020	SPD_1093	transcriptional regulator, biotin repressor family protein	-0.767	6.108	0.588	0.057	544	1	1121918	1122433	1
gi|116517136	SPD_1095	hypothetical protein	0.489	4.997	1.403	0.341	545	-1	1123425	1123988	2
gi|116516559	SPD_1094	GNAT family acetyltransferase	-1.169	5.059	0.445	0.017	545	-1	1122971	1123459	3
gi|116516427	SPD_1092	MutT/nudix family protein	-0.442	5.736	0.736	0.303	545	-1	1122430	1122897	4
gi|116516486	uvrB	excinuclease ABC subunit B	0.003	7.943	1.002	0.985	545	-1	1123998	1125986	1
gi|116515798	SPD_1097	hypothetical protein	3.154	8.514	8.903	0	546	-1	1126063	1127016	1
gi|116516532	SPD_1099	amino acid ABC transporter ATP-binding protein	-0.442	7.194	0.736	0.237	547	1	1129354	1130094	2
gi|116516932	SPD_1098	amino acid ABC transporter amino acid-binding protein/permease	-0.502	8.058	0.706	0.136	547	1	1127189	1129354	1
gi|116515777	zwf	glucose-6-phosphate 1-dehydrogenase	-0.369	8.489	0.774	0.275	548	1	1130243	1131730	1
gi|116517072	rnc	ribonuclease III	0.414	6.13	1.332	0.328	549	-1	1138196	1138894	1
gi|116515438	SPD_1102	Cof family protein	0.339	6.384	1.265	0.432	549	-1	1133057	1133875	4
gi|116516975	SPD_1103	Cof family protein	-0.061	6.604	0.959	0.895	549	-1	1133875	1134669	3
gi|116516398	ftsY	signal recognition particle-docking protein FtsY	-0.171	7.33	0.888	0.622	549	-1	1131776	1133053	5
gi|116515906	smc	chromosome segregation protein SMC	0.204	8.862	1.152	0.564	549	-1	1134666	1138205	2
gi|116516265	guaC	guanosine 5'-monophosphate oxidoreductase	-1.309	9.081	0.404	0	551	-1	1139212	1140198	1
gi|116516577	SPD_1108	hypothetical protein	-1.145	4.014	0.452	0.049	552	-1	1140373	1141689	2
gi|116515594	SPD_1109	endonuclease	-0.87	4.591	0.547	0.079	552	-1	1141676	1143607	1
gi|116515583	SPD_1113	hypothetical protein	-0.175	4.176	0.886	0.742	554	-1	1144557	1144916	1
gi|116516851	leuB	3-isopropylmalate dehydrogenase	0.16	5.877	1.117	0.752	556	-1	1145186	1146223	1
gi|116515984	SPD_1117	hypothetical protein	0.035	5.403	1.024	0.958	557	-1	1147348	1148004	2
gi|116516861	cutC	copper homeostasis protein CutC	-0.538	7.671	0.689	0.107	557	-1	1148048	1148680	1
gi|116515673	SPD_1119	hypothetical protein	-1.651	5.641	0.319	0	558	-1	1148773	1149132	1
gi|116516615	topA	DNA topoisomerase I	-2.79	8.912	0.145	0	559	-1	1149238	1151325	1
gi|116515556	SPD_1121	hypothetical protein	-2.434	4.495	0.185	0	560	-1	1151492	1152535	1
gi|116516400	SPD_1122	DNA processing protein DprA	-2.144	4.103	0.226	0	561	-1	1153425	1154273	1
gi|116515684	licC	CTP:phosphocholine cytidylyltransferase	-3.688	9.579	0.078	0	562	-1	1154369	1155058	5
gi|116515546	pck	choline kinase	-3.072	10.155	0.119	0	562	-1	1155938	1156807	3
gi|116516542	licB	protein LicB	-3.569	10.364	0.084	0	562	-1	1155070	1155948	4
gi|116517103	ispD	2-C-methyl-D-erythritol 4-phosphate cytidylyltransferase	-3.13	10.756	0.114	0	562	-1	1157851	1158558	1
gi|116516315	SPD_1126	zinc-containing alcohol dehydrogenase	-3.299	11.328	0.102	0	562	-1	1156824	1157846	2
gi|116516858	licD1	phosphotransferase LicD1	-1.063	4.779	0.479	0.031	563	1	1160391	1161194	2
gi|116515975	licD2	phosphotransferase LicD2	-0.654	5.613	0.636	0.148	563	1	1161196	1162005	3
gi|116516241	SPD_1128	polysaccharide biosynthesis protein	-1.974	6.331	0.255	0	563	1	1158894	1160381	1
gi|116515708	pyrR	bifunctional pyrimidine regulatory protein PyrR/uracil phosphoribosyltransferase	0.549	8.14	1.463	0.454	564	-1	1167840	1168361	1
gi|116516819	pyrB	aspartate carbamoyltransferase catalytic subunit	-0.333	9.309	0.794	0.649	564	-1	1166898	1167821	2
gi|116515374	carA	carbamoyl phosphate synthase small subunit	-1.289	9.648	0.409	0.047	564	-1	gi|1165769	1166848	3
gi|116516501	carB	carbamoyl phosphate synthase large subunit	-2.533	11.239	0.173	0	564	-1	1162280	gi|1165456	4
gi|116516761	SPD_1136	hypothetical protein	-0.483	7.241	0.715	0.216	565	-1	1169201	1169743	1
gi|116516035	nth	endonuclease III	-1.348	7.851	0.393	0	565	-1	1168572	1169201	2
gi|116517191	SPD_1137	ABC transporter ATP-binding protein	0.214	6.931	1.16	0.566	566	1	1170469	1172028	1
gi|116516003	lemA	LemA protein	-1.125	8.465	0.459	0.001	567	-1	1173078	1173638	1
gi|116516057	htpX	heat shock protein HtpX	-1.307	9.212	0.404	0.001	567	-1	1172177	1173076	2
gi|116516833	gidB	16S rRNA methyltransferase GidB	-0.872	6.847	0.547	0.023	568	1	1173732	1174445	1
gi|116516034	uraA	uracil-xanthine permease	-1.845	8.506	0.278	0	569	1	1174797	1176080	1
gi|116515551	SPD_1143	DNA-binding protein	-0.366	5.968	0.776	0.377	570	-1	1177858	1178190	1
gi|116515651	ffh	signal recognition particle protein	-0.611	9.3	0.655	0.076	570	-1	1176275	1177846	2
gi|116516359	SPD_1144	hypothetical protein	-1.015	4.738	0.495	0.042	571	-1	1178281	1178658	1
gi|116516922	SPD_1146	Cof family protein	-0.306	7.367	0.809	0.376	572	1	1180047	1180853	2
gi|116516095	SPD_1145	hypothetical protein	-0.656	7.65	0.635	0.045	572	1	1178730	1180034	1
gi|116516185	rplS	50S ribosomal protein L19	-3.46	10.799	0.091	0	573	-1	1181021	1181368	1
gi|116516649	SPD_1151	hypothetical protein	1.363	4.061	2.572	0.027	574	-1	1182181	1182447	1
gi|116515926	crcB1	camphor resistance protein CrcB	0.524	3.97	1.438	0.451	574	-1	1181487	1181816	3
gi|116516795	crcB2	camphor resistance protein CrcB	-0.324	5.336	0.799	0.5	574	-1	1181810	1182184	2
gi|116516999	fld	flavodoxin	-1.015	7.921	0.495	0.002	575	-1	1182563	1183006	1
gi|116515764	rpmE2	50S ribosomal protein L31	-1.112	10.185	0.463	0.002	577	1	1184141	1184383	1
gi|116516026	SPD_1156	Dyp-type peroxidase family protein	1.109	5.005	2.156	0.037	578	-1	1184993	1185997	1
gi|116516965	gdhA	glutamate dehydrogenase	-0.13	10.21	0.914	0.768	580	1	1187003	1188349	1
gi|116515897	SPD_1159	hypothetical protein	1.885	3.805	3.694	0.011	581	-1	1188845	1189015	2
gi|116516496	SPD_1160	ABC transporter ATP-binding protein	-0.485	5.947	0.714	0.244	581	-1	1189028	1189669	1
gi|116515419	SPD_1163	N-acetylneuraminate lyase	3.081	7.692	8.46	0	583	-1	1190890	1191621	1
gi|116515484	SPD_1165	hypothetical protein	1.925	6.418	3.798	0	585	-1	1192534	1193022	6
gi|116515771	SPD_1168	oligopeptide ABC transporter pemease protein	0.665	5.61	1.585	0.261	585	-1	1196441	1197292	3
gi|116516656	SPD_1169	oligopeptide ABC transporter permease	-0.092	5.247	0.938	0.885	585	-1	1197309	1198259	2
gi|116515339	SPD_1170	oligopeptide ABC transporteroligopeptide-binding protein	0.531	6.643	1.445	0.278	585	-1	1198369	1199997	1
gi|116515706	SPD_1167	ABC transporter ATP-binding protein	0.912	7.283	1.882	0.117	585	-1	1194446	1196428	4
gi|116515829	SPD_1166	hypothetical protein	1.397	7.764	2.634	0.004	585	-1	1193027	1194436	5
gi|116516633	SPD_1171	hypothetical protein	-0.634	5.987	0.644	0.285	586	-1	1200079	1201002	2
gi|116516481	nanE-2	N-acetylmannosamine-6-phosphate 2-epimerase	2.062	9.304	4.176	0	586	-1	1201026	1201724	1
gi|116517121	SPD_1177	drug efflux ABC transporter ATP-binding protein/permease	3.053	5.559	8.299	0	588	-1	1205979	1207586	3
gi|116516042	SPD_1176	ABC transporter ATP-binding protein	2.641	5.753	6.237	0	588	-1	1205224	1205964	4
gi|116515372	SPD_1175	hypothetical protein	2.162	5.747	4.476	0	588	-1	1203902	1205221	5
gi|116516607	SPD_1178	prolyl oligopeptidase family protein	2.546	7.017	5.842	0	588	-1	1207583	1209523	2
gi|116515683	SPD_1179	hypothetical protein	3.099	8.277	8.568	0	588	-1	1209556	1212165	1
gi|116515620	SPD_1186	hypothetical protein	-2.885	9.75	0.135	0	591	1	1214640	1214822	1
gi|116516621	rplL	50S ribosomal protein L7/L12	-2.738	11.535	0.15	0	592	-1	1214852	1215220	2
gi|116516650	rplJ	50S ribosomal protein L10	-3.602	11.676	0.082	0	592	-1	1215296	1215796	1
gi|116516775	SPD_1189	hypothetical protein	-3.936	9.154	0.065	0	593	1	1215801	1216025	1
gi|116515507	SPD_1190	chlorohydrolase	-2.304	7.798	0.203	0	594	-1	1216046	1217305	1
gi|116516549	SPD_1191	ABC transporter ATP-binding protein/permease	-0.083	5.395	0.944	0.96	595	-1	1217607	1219358	3
gi|116516223	SPD_1192	ABC transporter ATP-binding protein/permease	-0.273	6.365	0.827	0.497	595	-1	1219360	1221084	2
gi|116516363	msrAB1	bifunctional methionine sulfoxide reductase A/B	-0.142	8.498	0.906	0.666	595	-1	1221142	1222080	1
gi|116517101	thrB	homoserine kinase	-0.343	8.902	0.789	0.299	596	-1	1222376	1223245	2
gi|116516244	hom	homoserine dehydrogenase	0.535	9.769	1.449	0.122	596	-1	1223247	1224533	1
gi|116515689	mecA	adaptor protein	-0.394	8.461	0.761	0.296	597	-1	1224684	1225421	1
gi|116515719	SPD_1198	hypothetical protein	0.21	6.531	1.157	0.591	598	-1	1226626	1228059	4
gi|116516760	SPD_1199	glycosyl transferase family protein	-0.346	6.596	0.787	0.361	598	-1	1228075	1229061	3
gi|116516014	SPD_1197	hypothetical protein	-0.57	6.672	0.674	0.136	598	-1	1225563	1226597	5
gi|116516575	SPD_1200	glycoside hydrolase family protein	-0.107	6.914	0.929	0.794	598	-1	1229063	1230163	2
gi|116515753	licD3	phosphotransferase LicD3	-0.015	7.674	0.99	0.977	598	-1	1230156	1231001	1
gi|116517070	aroK	shikimate kinase	-0.43	6.271	0.742	0.27	599	-1	1233396	1233872	2
gi|116515473	SPD_1203	prephenate dehydratase	-0.131	6.902	0.913	0.739	599	-1	1232551	1233399	3
gi|116516217	psr	Psr protein	-0.572	7.228	0.672	0.103	599	-1	1231280	1232554	4
gi|116515889	aroA	3-phosphoshikimate 1-carboxyvinyltransferase	-0.602	7.99	0.659	0.072	599	-1	1233865	1235148	1
gi|116515360	SPD_1206	hypothetical protein	-0.582	6.554	0.668	0.121	600	-1	1235240	1235578	7
gi|116516036	aroE	shikimate 5-dehydrogenase	-0.684	7.935	0.623	0.038	600	-1	1238964	1239818	3
gi|116517065	aroD	3-dehydroquinate dehydratase	-0.89	8.116	0.54	0.008	600	-1	1239808	1240485	2
gi|116516860	aroB	3-dehydroquinate synthase	-0.913	8.138	0.531	0.005	600	-1	1237878	1238945	4
gi|116516215	tyrA	prephenate dehydrogenase	-0.973	8.159	0.509	0.003	600	-1	1235589	1236692	6
gi|116516017	aroC	chorismate synthase	-0.81	8.29	0.57	0.012	600	-1	1236702	1237868	5
gi|116516182	SPD_1212	hypothetical protein	-0.776	8.646	0.584	0.023	600	-1	1240482	1241654	1
gi|116515435	SPD_1214	ABC transporter ATP-binding protein	0.035	3.723	1.024	1	601	-1	1243947	1244696	1
gi|116516512	SPD_1213	hypothetical protein	-2.858	5.169	0.138	0	601	-1	1242332	1243966	2
gi|116516517	amy	alpha-amylase	-0.516	5.094	0.699	0.357	602	1	1244874	1246328	1
gi|116515414	SPD_1217	hypothetical protein	-2.482	6.991	0.179	0	603	-1	1249058	1249543	1
gi|116515613	alaS	alanyl-tRNA synthetase	-2.372	10.269	0.193	0	603	-1	1246418	1249036	2
gi|116517092	potC	spermidine/putrescine ABC transporter permease	-1.098	5.915	0.467	0.009	604	-1	1251385	1252158	4
gi|116515539	potH	spermidine/putrescine ABC transporter permease	-1.14	6.166	0.454	0.004	604	-1	1252155	1252961	3
gi|116516276	potD	spermidine/putrescine ABC transporter spermidine/putrescine-binding protein	-0.775	6.399	0.585	0.041	604	-1	1250318	1251388	5
gi|116515736	murB	UDP-N-acetylenolpyruvoylglucosamine reductase	-1.916	6.969	0.265	0	604	-1	1254158	1255108	1
gi|116516399	potA	spermidine/putrescine ABC transporter ATP-binding protein	-1.58	7.099	0.335	0	604	-1	1252942	1254099	2
gi|116516196	SPD_1223	hypothetical protein	-0.03	6.597	0.98	0.979	605	-1	1255220	1255972	2
gi|116516826	budA	alpha-acetolactate decarboxylase	-0.151	7.261	0.901	0.662	605	-1	1255982	1256713	1
gi|116515504	SPD_1225	hypothetical protein	-1.382	5.434	0.384	0.002	606	1	1256855	1258126	1
gi|116516603	SPD_1226	amino acid ABC transporter amino acid-binding protein	-1.661	5.61	0.316	0	607	-1	1258146	1258961	1
gi|116515809	SPD_1227	phosphate transport system regulatory protein PhoU	-0.444	7.557	0.735	0.183	608	-1	1259118	1259771	6
gi|116516038	SPD_1229	phosphate transporter ATP-binding protein	-0.309	7.646	0.807	0.346	608	-1	1260554	1261357	4
gi|116516421	SPD_1228	phosphate transporter ATP-binding protein	-0.547	7.797	0.684	0.093	608	-1	1259783	1260541	5
gi|116516821	SPD_1230	phosphate ABC transporter permease	-0.53	7.836	0.693	0.109	608	-1	1261368	1262252	3
gi|116517085	SPD_1232	phosphate ABC transporter substrate-binding protein	-0.893	7.955	0.539	0.017	608	-1	1263159	1264037	1
gi|116516273	SPD_1231	phosphate ABC transporter permease	-0.753	8.136	0.593	0.023	608	-1	1262242	1263159	2
gi|116516476	SPD_1235	hypothetical protein	1.527	4.925	2.882	0.01	609	-1	1266679	1266957	2
gi|116516379	SPD_1233	NOL1/NOP2/sun family protein	-0.424	5.428	0.745	0.35	609	-1	1264611	1265915	4
gi|116515379	SPD_1234	inositol monophosphatase family protein	1.051	6.697	2.072	0.008	609	-1	1265916	1266689	3
gi|116515656	spxA	transcriptional regulator Spx	1.784	7.514	3.444	0	609	-1	1266957	1267358	1
gi|116515535	SPD_1237	hypothetical protein	-0.369	6.248	0.775	0.352	610	-1	1267568	1268185	4
gi|116516253	SPD_1239	acyl-ACP thioesterase	-1.403	7.299	0.378	0	610	-1	1268959	1269696	2
gi|116516703	SPD_1238	hydrolase	-1.086	7.608	0.471	0.001	610	-1	1268175	1268948	3
gi|116517056	SPD_1240	coproporphyrinogen III oxidase	-0.892	8.17	0.539	0.014	610	-1	1269701	1270831	1
gi|116516688	SPD_1241	hypothetical protein	1.063	7.346	2.089	0.002	611	-1	1270915	1271304	1
gi|116515390	SPD_1242	hypothetical protein	0.693	7.188	1.617	0.049	612	-1	1271320	1271703	3
gi|116515924	lgt	prolipoprotein diacylglyceryl transferase	0.923	8.161	1.896	0.007	612	-1	1271704	1272492	2
gi|116515609	hprK	HPr kinase/phosphorylase	0.847	8.963	1.798	0.011	612	-1	1272485	1273420	1
gi|116517095	rpsU	30S ribosomal protein S21	1.491	11.5	2.811	0	613	-1	1273550	1273726	1
gi|116516222	nagB	glucosamine-6-phosphate isomerase	2.784	13.474	6.889	0	614	-1	1273866	1274573	1
gi|116515685	queA	S-adenosylmethionine--tRNA ribosyltransferase-isomerase	-1.369	7.497	0.387	0.001	615	1	1274724	1275752	1
gi|116517173	SPD_1248	hypothetical protein	1.279	4.871	2.426	0.012	616	-1	1276301	1276690	1
gi|116516411	SPD_1249	acetyltransferase	1.095	4.988	2.136	0.032	617	-1	1278144	1278695	1
gi|116515793	nadE	NAD synthetase	1.188	6.283	2.279	0.004	618	-1	1278942	1279766	2
gi|116515881	pncB	nicotinate phosphoribosyltransferase	1.792	7.464	3.464	0	618	-1	1279763	1281223	1
gi|116515450	SPD_1256	peptidase, U32 family protein	-1.961	6.38	0.257	0	621	-1	1284382	1285107	1
gi|116516820	SPD_1257	hypothetical protein	-2.033	4.686	0.244	0	622	1	1285274	1285441	1
gi|116516724	SPD_1258	peptidase, U32 family protein	-2.173	8.2	0.222	0	623	-1	1285696	1286982	1
gi|116516980	SPD_1260	type II DNA modification methyltransferase	1.23	5.697	2.345	0.008	624	1	1288160	1289338	1
gi|116515319	SPD_1262	AraC family transcriptional regulator	0.236	4.262	1.178	0.841	626	-1	1289865	1290857	1
gi|116516582	SPD_1267	ABC transporter ATP-binding protein	-0.17	4.184	0.889	0.758	628	1	1295754	1297118	3
gi|116516474	guaA	GMP synthase	-1.588	10.252	0.333	0	632	-1	1300137	1301699	1
gi|116516351	SPD_1276	hypothetical protein	0.36	6.333	1.283	0.368	634	-1	1302582	1303478	3
gi|116516560	SPD_1277	hypothetical protein	0.728	6.699	1.656	0.064	634	-1	1303487	1304425	2
gi|116515759	cppA	C3-degrading proteinase	0.646	7.491	1.565	0.051	634	-1	1304422	1305147	1
gi|116515589	SPD_1281	hypothetical protein	3.76	4.759	13.548	0	635	-1	1306717	1307052	2
gi|116515324	SPD_1279	GDSL-like lipase/acylhydrolase	3.111	6.151	8.639	0	635	-1	1305231	1305866	4
gi|116515911	SPD_1282	hypothetical protein	1.632	5.823	3.099	0	635	-1	1307053	1307565	1
gi|116516695	SPD_1280	Cof family protein	2.367	6.866	5.158	0	635	-1	1305868	1306695	3
gi|116515511	SPD_1284	hypothetical protein	6.935	3.683	122.378	0	637	1	1307857	1307970	1
gi|116516815	SPD_1286	TrmH family RNA methyltransferase group 3	0.575	8.312	1.49	0.089	638	1	1308950	1309678	2
gi|116516110	def	peptide deformylase	0.3	9.493	1.232	0.377	638	1	1308294	1308905	1
gi|116516912	trxB	thioredoxin-disulfide reductase	0.542	9.72	1.456	0.112	639	-1	1309717	1310628	1
gi|116516132	SPD_1288	hypothetical protein	-0.05	6.393	0.966	0.958	640	-1	1310694	1310918	1
gi|116516709	SPD_1289	amino acid ABC transporter ATP-binding protein	-1.666	8.435	0.315	0	641	-1	1310996	1311739	2
gi|116515947	SPD_1290	amino acid ABC transporter permease	-1.309	8.563	0.404	0	641	-1	1311739	1312539	1
gi|116515586	SPD_1291	hypothetical protein	-0.558	6.659	0.679	0.136	642	-1	1312697	1313053	3
gi|116515345	SPD_1293	GNAT family acetyltransferase	-0.799	7.699	0.575	0.024	642	-1	1313577	1314071	1
gi|116516710	ogt	methylated-DNA--protein-cysteine S-methyltransferase	-0.958	7.807	0.515	0.009	642	-1	1313047	1313577	2
gi|116516428	SPD_1294	hypothetical protein	0.665	8.995	1.586	0.045	643	1	1314206	1314652	1
gi|116515763	SPD_1295	hemolysin	0.935	9.479	1.913	0.006	643	1	1314649	1315296	2
gi|116516892	SPD_1296	glutamine amidotransferase subunit PdxT	-1.488	8.38	0.357	0	644	-1	1315317	1315898	2
gi|116515752	SPD_1297	pyridoxal biosynthesis lyase PdxS	-1.685	9.3	0.311	0	644	-1	1315899	1316774	1
gi|116516669	nox	NADH oxidase	-0.426	10.931	0.744	0.301	645	-1	1316926	1318305	1
gi|116515401	SPD_1299	hypothetical protein	7.124	3.79	139.491	0	646	1	1318447	1318602	1
gi|116516114	SPD_1301	NADPH-dependent FMN reductase	5.248	6.981	37.993	0	646	1	1319582	1320187	3
gi|116516413	SPD_1300	thiamine biosynthesis protein ApbE	4.318	6.871	19.946	0	646	1	1318599	1319522	2
gi|116517114	SPD_1302	oxidoreductase	5.148	8.148	35.465	0	646	1	1320205	1321449	4
gi|116517108	SPD_1303	hypothetical protein	-1.237	5.608	0.424	0.005	647	-1	1321566	1321823	3
gi|116516637	glyQ	glycyl-tRNA synthetase subunit alpha	-1.222	7.189	0.429	0.001	647	-1	1324161	1325078	1
gi|116516232	glyS	glycyl-tRNA synthetase subunit beta	-1.081	8.64	0.473	0.003	647	-1	1321865	1323901	2
gi|116516094	SPD_1306	hypothetical protein	0.232	4.485	1.174	0.709	648	-1	1325272	1325661	2
gi|116515990	SPD_1307	hypothetical protein	-0.621	5.107	0.65	0.206	648	-1	1325643	1326032	1
gi|116516312	SPD_1308	oxidoreductase, aldo/keto reductase family protein	0.886	7.687	1.849	0.008	649	-1	1326305	1327147	1
gi|116515788	pgdA	peptidoglycan GlcNAc deacetylase	1.59	9.894	3.011	0	650	-1	1327261	1328703	1
gi|116517100	SPD_1310	hypothetical protein	1.461	5.44	2.753	0.002	651	-1	1328887	1329132	1
gi|116516831	SPD_1312	ATP-dependent RNA helicase	-0.015	7.327	0.99	0.987	652	1	1330453	1331535	2
gi|116516322	SPD_1311	oxidoreductase, Gfo/Idh/MocA family protein	-0.296	7.561	0.814	0.367	652	1	1329479	1330456	1
gi|116515356	tuf	elongation factor Tu	-0.579	14.77	0.669	0.128	655	-1	1334495	1335691	1
gi|116515599	SPD_1320	glycerol uptake facilitator protein	-0.373	9.458	0.772	0.3	657	-1	1336613	1337482	1
gi|116515604	pgm	phosphoglucomutase/phosphomannomutase family protein	-0.212	11.041	0.864	0.569	661	1	1341179	1342897	1
gi|116516657	bta	bacterocin transport accessory protein	1.471	10.119	2.772	0	662	1	1343008	1343355	1
gi|116515532	aatB	amino acid ABC transporter amino acid-binding protein	-1.213	6.141	0.431	0.005	663	-1	1343634	1344470	3
gi|116516529	SPD_1330	amino acid ABC transporter permease	-1.889	6.024	0.27	0	663	-1	1345122	1345763	1
gi|116516161	SPD_1329	amino acid ABC transporter ATP-binding protein	-2.22	6.438	0.215	0	663	-1	1344483	1345112	2
gi|116515949	SPD_1331	hypothetical protein	0.504	8.136	1.418	0.125	664	-1	1345909	1347138	2
gi|116517014	SPD_1332	hypothetical protein	1.094	8.509	2.135	0.002	664	-1	1347128	1348294	1
gi|116515433	SPD_1333	hypothetical protein	0.049	7.809	1.035	0.898	665	1	1348438	1349451	1
gi|116515363	atpE	F0F1 ATP synthase subunit C	-1.132	7.397	0.456	0.002	666	-1	1355627	1355827	1
gi|116516143	atpH	F0F1 ATP synthase subunit delta	-1.587	8.239	0.333	0	666	-1	1353832	1354368	4
gi|116515510	atpF	F0F1 ATP synthase subunit B	-1.635	8.872	0.322	0	666	-1	1354368	1354862	3
gi|116516397	atpC	F0F1 ATP synthase subunit epsilon	-2.436	8.739	0.185	0	666	-1	1349496	1349915	8
gi|116516382	atpB	F0F1 ATP synthase subunit A	-1.428	9.013	0.372	0	666	-1	1354876	1355592	2
gi|116515905	atpG	F0F1 ATP synthase subunit gamma	-2.151	9.763	0.225	0	666	-1	1351418	1352296	6
gi|116517209	atpA	F0F1 ATP synthase subunit alpha	-2.042	10.703	0.243	0	666	-1	1352312	1353817	5
gi|116516544	atpD	F0F1 ATP synthase subunit beta	-2.275	10.761	0.207	0	666	-1	1349926	1351332	7
gi|116516748	SPD_1342	IS1239, transposase	-0.938	3.986	0.522	0.167	667	-1	1355902	1356909	1
gi|116515322	SPD_1343	GNAT family acetyltransferase	-1.927	4.904	0.263	0	668	-1	1357354	1357782	1
gi|116516910	SPD_1344	hypothetical protein	-1.747	3.657	0.298	0.021	669	-1	1357870	1358277	3
gi|116516490	greA	transcription elongation factor GreA	-1.645	8.39	0.32	0	669	-1	1358305	1358787	2
gi|116515658	SPD_1346	hypothetical protein	-1.522	9.844	0.348	0	669	-1	1358858	1360513	1
gi|116516733	SPD_1347	GNAT family acetyltransferase	-0.148	6.243	0.902	0.75	670	-1	1360594	1361088	5
gi|116516267	SPD_1348	GNAT family acetyltransferase	-0.161	6.741	0.894	0.702	670	-1	1361085	1361549	4
gi|116516012	SPD_1350	hypothetical protein	0.515	7.602	1.429	0.118	670	-1	1362904	1363521	2
gi|116516877	SPD_1351	Snf2 family protein	2.324	9.822	5.006	0	670	-1	1363569	1366667	1
gi|116515384	murC	UDP-N-acetylmuramate--L-alanine ligase	0.264	9.061	1.201	0.436	670	-1	1361559	1362893	3
gi|116515921	SPD_1353	cystathionine gamma-synthase	-0.564	4.313	0.676	0.257	671	-1	1367934	1369028	1
gi|116517089	SPD_1352	class II aminotransferase	-0.173	4.734	0.887	0.743	671	-1	1366760	1367926	2
gi|116516101	aliB	oligopeptide ABC transporter oligopeptide-binding protein AliB	-0.079	6.722	0.947	0.837	674	-1	1371041	1372999	1
gi|116517110	SPD_1358	polysaccharide biosynthesis protein	-0.237	8.813	0.848	0.503	675	-1	1373202	1374824	1
gi|116516282	murE	UDP-N-acetylmuramoylalanyl-D-glutamate--L-lysine ligase	-0.529	8.584	0.693	0.147	676	1	1374930	1376375	1
gi|116516418	SPD_1360	hypothetical protein	1.773	11.541	3.417	0	677	-1	1376421	1376615	1
gi|116515986	SPD_1362	hypothetical protein	-0.494	6.513	0.71	0.192	678	-1	1377348	1377860	1
gi|116516825	ppaC	manganese-dependent inorganic pyrophosphatase	0.48	9.767	1.395	0.173	679	-1	1377947	1378882	1
gi|116515348	SPD_1364	hypothetical protein	0.198	6.574	1.147	0.608	680	-1	1378953	1379252	4
gi|116516485	SPD_1366	hypothetical protein	-1.062	6.56	0.479	0.01	680	-1	1380045	1380404	2
gi|116516448	SPD_1365	hypothetical protein	0.527	8.177	1.441	0.136	680	-1	1379242	1379991	3
gi|116515578	SPD_1367	Cof family protein/peptidyl-prolyl cis-trans isomerase	-1.131	8.872	0.457	0.002	680	-1	1380406	1381806	1
gi|116516750	rpsR	30S ribosomal protein S18	-2.504	11.137	0.176	0	681	-1	1382101	1382340	3
gi|116516740	rpsF	30S ribosomal protein S6	-2.252	11.181	0.21	0	681	-1	1382854	1383144	1
gi|116516879	ssb	single-stranded DNA-binding protein	-2.527	12.132	0.174	0	681	-1	1382372	1382842	2
gi|116515820	SPD_1372	glyoxalase family protein	-1.529	5.731	0.347	0.002	682	-1	1384659	1385024	3
gi|116516103	SPD_1374	hypothetical protein	-1.407	6.345	0.377	0	682	-1	1386201	1386632	1
gi|116516335	aspC	aspartate aminotransferase	-1.895	8.45	0.269	0	682	-1	1385017	1386204	2
gi|116515635	asnC	asparaginyl-tRNA synthetase	-1.964	9.059	0.256	0	682	-1	1383297	1384640	4
gi|116517197	SPD_1375	hypothetical protein	0.951	10.138	1.934	0.012	683	1	1387010	1387558	1
gi|116515899	SPD_1376	G5 domain-containing protein	0.539	4.141	1.453	0.418	684	-1	1387796	1395451	1
gi|116516572	SPD_1377	hypothetical protein	-0.675	4.175	0.626	0.22	685	1	1395667	1397151	1
gi|116516903	SPD_1378	hypothetical protein	-1.809	6.725	0.285	0	686	-1	1397202	1397930	1
gi|116515817	SPD_1379	hypothetical protein	1.912	6.444	3.764	0	687	-1	1398009	1398173	1
gi|116515494	def-2	peptide deformylase	-0.162	5.93	0.894	0.773	688	-1	1399947	1400357	1
gi|116517106	SPD_1380	hypothetical protein	0.585	7.697	1.5	0.079	688	-1	1398340	1399935	2
gi|116516324	SPD_1382	glutathione S-transferase	-0.291	7.023	0.817	0.434	689	-1	1400473	1401264	2
gi|116516314	SPD_1383	cation-transporting ATPase, E1-E2 family protein	-0.377	9.309	0.77	0.276	689	-1	1401277	1403973	1
gi|116517171	SPD_1384	cation efflux family protein	-2.945	7.374	0.13	0	690	1	1404277	1405461	1
gi|116517000	SPD_1386	tRNA CCA-pyrophosphorylase	-0.705	7.511	0.613	0.032	691	-1	1407472	1408656	2
gi|116516141	SPD_1385	ABC transporter ATP-binding protein	-1.052	8.018	0.482	0.001	691	-1	1405604	1407475	3
gi|116515624	dapB	dihydrodipicolinate reductase	-1.353	8.764	0.392	0	691	-1	1408668	1409435	1
gi|116515411	SPD_1389	hypothetical protein	-0.64	7.225	0.642	0.069	692	-1	1410562	1410936	1
gi|116516817	SPD_1388	DegV family protein	-0.974	8.758	0.509	0.004	692	-1	1409712	1410560	2
gi|116516268	SPD_1392	hypothetical protein	-0.634	7.287	0.644	0.067	693	-1	1413152	1413967	1
gi|116517073	SPD_1391	hypothetical protein	-0.665	7.352	0.63	0.05	693	-1	1412386	1413165	2
gi|116516422	glmM	phosphoglucosamine mutase	-0.802	8.675	0.574	0.016	693	-1	1411010	1412362	3
gi|116516331	SPD_1393	pyridine nucleotide-disulfide oxidoreductase family protein	-2.258	6.817	0.209	0	694	1	1414145	1415113	1
gi|116516044	SPD_1400	hypothetical protein	-0.055	6.341	0.963	0.93	695	-1	1420222	1420392	2
gi|116515514	SPD_1394	hypothetical protein	-0.501	7.695	0.706	0.125	695	-1	1415147	1416058	8
gi|116515346	SPD_1396	hypothetical protein	-0.116	8.1	0.923	0.726	695	-1	1417029	1417919	6
gi|116516455	SPD_1395	hypothetical protein	-0.453	8.257	0.731	0.17	695	-1	1416055	1417032	7
gi|116516493	SPD_1397	endoribonuclease L-PSP	-0.562	8.29	0.677	0.086	695	-1	1417971	1418351	5
gi|116516966	folA	dihydrofolate reductase	-0.113	9.084	0.924	0.76	695	-1	1420392	1420898	1
gi|116515393	engB	ribosome biogenesis GTP-binding protein YsxC	-0.688	9.024	0.621	0.049	695	-1	1418362	1418949	4
gi|116517127	clpX	ATP-dependent protease ATP-binding subunit ClpX	-0.387	10.096	0.765	0.304	695	-1	1418958	1420190	3
gi|116515815	SPD_1402	non-heme iron-containing ferritin	-0.152	15.101	0.9	0.722	696	-1	1421028	1421546	1
gi|116515853	lytC	1,4-beta-N-acetylmuramidase	-0.428	10.412	0.743	0.233	697	-1	1422042	1423514	1
gi|116516798	tpiA	triosephosphate isomerase	-0.353	9.826	0.783	0.328	698	-1	1423585	1424343	1
gi|116516031	SPD_1405	hypothetical protein	0.497	8.083	1.411	0.173	699	-1	1424441	1425118	2
gi|116516883	metA	homoserine O-succinyltransferase	1.097	8.979	2.139	0.003	699	-1	1425127	1426071	1
gi|116516257	apt	adenine phosphoribosyltransferase	0.53	9.68	1.443	0.124	700	-1	1426253	1426783	1
gi|116517093	SPD_1408	hypothetical protein	1.659	7.225	3.158	0	701	-1	1426853	1427611	1
gi|116515506	SPD_1409	sugar ABC transporter ATP-binding protein	1.443	10.974	2.719	0	702	-1	1428112	1429242	1
gi|116516385	SPD_1411	isochorismatase family protein	1.843	8.72	3.587	0	704	-1	1429692	1430267	2
gi|116515749	codY	transcriptional repressor CodY	1.806	9.271	3.496	0	704	-1	1430267	1431055	1
gi|116516011	SPD_1413	ATP-dependent RNA helicase	-3.519	9.85	0.087	0	705	-1	1431319	1432893	1
gi|116516469	SPD_1414	oxalate/formate antiporter	-2.645	4.934	0.16	0	706	-1	1433092	1434318	1
gi|116515420	SPD_1415	pyridine nucleotide-disulfide oxidoreductase	-0.767	9.574	0.588	0.026	707	1	1434508	1435824	1
gi|116515943	SPD_1417	hypothetical protein	-0.914	8.257	0.531	0.005	708	1	1437266	1438048	2
gi|116516543	SPD_1416	hypothetical protein	-0.655	8.963	0.635	0.048	708	1	1435923	1437266	1
gi|116516123	pepQ	proline dipeptidase PepQ	0.388	9.462	1.309	0.261	709	1	1438174	1439256	1
gi|116515766	SPD_1422	hypothetical protein	-1.089	3.71	0.47	0.095	710	-1	1441071	1441532	3
gi|116516841	SPD_1423	phosphomethylpyrimidine kinase	-0.88	4.195	0.543	0.095	710	-1	1441510	1442283	2
gi|116516785	truA	tRNA pseudouridine synthase A	-1.87	4.916	0.274	0	710	-1	1442273	1443022	1
gi|116515935	SPD_1425	transporter major facilitator family protein	-2.062	6.618	0.239	0	711	-1	1443335	1444486	1
gi|116516383	SPD_1426	hypothetical protein	-2.87	7.308	0.137	0	712	-1	1444726	1445355	1
gi|116516386	phnA	PhnA protein	-2.794	7.034	0.144	0	713	-1	1445358	1445696	1
gi|116516758	SPD_1429	hypothetical protein	-0.621	7.145	0.65	0.143	714	-1	1446507	1446983	1
gi|116515618	cmk	cytidylate kinase	-0.786	7.284	0.58	0.05	714	-1	1445827	1446498	2
gi|116515900	fer	ferredoxin	-0.211	5.909	0.864	0.67	715	1	1447035	1447241	1
gi|116515490	SPD_1431	glycosyl transferase family protein	-0.481	7.69	0.716	0.362	716	-1	1447303	1448256	2
gi|116516336	galE-1	UDP-glucose 4-epimerase	-0.252	10.327	0.84	0.499	716	-1	1448258	1449277	1
gi|116517031	SPD_1434	hypothetical protein	0.127	5.855	1.092	0.757	717	-1	1450698	1451495	2
gi|116515616	SPD_1435	hypothetical protein	0.332	6.042	1.258	0.439	717	-1	1451482	1452159	1
gi|116516255	SPD_1433	FAD dependent oxidoreductase	-0.272	5.945	0.828	0.569	717	-1	1449578	1450681	3
gi|116515937	SPD_1436	cation-transporting ATPase, E1-E2 family protein	-1.237	9.749	0.424	0.001	718	-1	1452261	1454597	1
gi|116515478	SPD_1437	acyltransferase domain-containing protein	-0.3	6.676	0.812	0.461	719	1	1454730	1455479	1
gi|116516294	SPD_1438	cadmium resistance transporter	-0.724	7.845	0.605	0.03	720	-1	1455772	1456386	1
gi|116517150	rpsO	30S ribosomal protein S15	-2.903	11.856	0.134	0	721	-1	1457120	1457389	1
gi|116515517	SPD_1442	hypothetical protein	-0.983	4.807	0.506	0.086	724	1	1458963	1459169	1
gi|116517071	SPD_1443	hypothetical protein	-1.714	4.656	0.305	0.001	725	1	1459176	1459352	1
gi|116515338	thrS	threonyl-tRNA synthetase	-1.13	9.296	0.457	0.001	726	1	1459410	1461353	1
gi|116516130	SPD_1446	DNA-binding response regulator	1.132	5.553	2.192	0.011	727	-1	1462369	1463046	1
gi|116516868	SPD_1445	sensor histidine kinase	0.907	5.847	1.876	0.038	727	-1	1461402	1462376	2
gi|116516926	SPD_1447	hypothetical protein	0.035	4.671	1.025	1	728	1	1463202	1464275	1
gi|116515825	SPD_1448	Rrf2 family protein	0.441	6.58	1.358	0.249	729	-1	1464737	1465174	1
gi|116515688	SPD_1449	hypothetical protein	0.731	7.307	1.66	0.034	730	-1	1465250	1466092	1
gi|116516746	SPD_1450	iron-dependent transcriptional regulator	0.031	7.528	1.022	0.938	731	1	1466204	1466854	1
gi|116516107	SPD_1452	hypothetical protein	2.374	5.213	5.183	0	732	1	1467156	1467548	1
gi|116516358	SPD_1454	hypothetical protein	1.749	5.914	3.362	0	733	1	1467807	1468244	1
gi|116515633	dtd	D-tyrosyl-tRNA(Tyr) deacylase	0.384	5.69	1.305	0.39	736	-1	1469993	1470436	2
gi|116516708	relA	GTP pyrophosphokinase	-0.677	8.356	0.625	0.048	736	-1	1470466	1472688	1
gi|116515803	SPD_1459	metallo-beta-lactamase superfamily protein	-0.537	6.685	0.689	0.154	737	1	1473683	1474312	1
gi|116517102	pepO	endopeptidase O	-0.924	11.563	0.527	0.014	738	-1	1474435	1476327	1
gi|116515973	SPD_1463	ABC transporter substrate-binding protein	-0.558	10.06	0.679	0.136	739	1	1478217	1479146	3
gi|116516771	psaC	manganese ABC transporter permease	-0.977	10.099	0.508	0.012	739	1	1477337	1478185	2
gi|116515895	psaB	manganese ABC transporter ATP-binding protein	-0.866	10.209	0.549	0.023	739	1	1476618	1477340	1
gi|116517151	tpx	thiol peroxidase	0.666	9.364	1.587	0.056	740	1	1479269	1479760	1
gi|116516416	SPD_1466	ABC transporter ATP-binding protein	2.547	6.365	5.844	0	741	-1	1482566	1483267	1
gi|116516046	SPD_1465	hypothetical protein	2.497	8.261	5.647	0	741	-1	1479856	1482564	2
gi|116515332	SPD_1467	hypothetical protein	1.869	7.549	3.653	0	742	-1	1483517	1485928	1
gi|116516661	gpmA	phosphoglyceromutase	0.114	10.618	1.082	0.749	743	-1	1485981	1486673	2
gi|116515942	ileS	isoleucyl-tRNA synthetase	-0.653	9.249	0.636	0.074	745	-1	1487996	1490788	1
gi|116516779	SPD_1473	hypothetical protein	0.244	6.386	1.184	0.544	746	-1	1491041	1491157	8
gi|116516690	ylmG	hypothetical protein	-0.312	7.388	0.806	0.363	746	-1	1492715	1492978	5
gi|116515526	ylmF	hypothetical protein	0.642	8.537	1.56	0.047	746	-1	1492978	1493517	4
gi|116516882	ylmH	YlmH protein	0.047	8.471	1.033	0.89	746	-1	1491933	1492718	6
gi|116516370	ylmE	YlmE protein	0.454	8.996	1.369	0.171	746	-1	1493527	1494198	3
gi|116515933	divIVA	cell division protein DivIVA	-0.361	9.222	0.779	0.297	746	-1	1491136	1491924	7
gi|116516996	ftsA	cell division protein FtsA	0.602	10.917	1.518	0.101	746	-1	1495479	1496852	1
gi|116516283	ftsZ	cell division protein FtsZ	0.394	10.907	1.314	0.283	746	-1	1494203	1495462	2
gi|116515691	SPD_1481	hypothetical protein	-1.43	6.77	0.371	0.001	747	-1	1497071	1497775	1
gi|116516551	SPD_1482	MutT/nudix family protein	-2.032	5.012	0.245	0.001	748	-1	1497866	1498477	3
gi|116515757	murF	UDP-N-acetylmuramoylalanyl-D-glutamyl-2,6- diaminopimelate--D-alanyl-D-alanine ligase	-1.514	6.985	0.35	0.001	748	-1	1498464	1499837	2
gi|116516832	ddl	D-alanyl-alanine synthetase A	-1.664	8.509	0.316	0	748	-1	1499921	1500964	1
gi|116516007	recR	recombination protein RecR	-0.338	6.407	0.791	0.4	749	-1	1501140	1501736	2
gi|116517156	penA	penicillin-binding protein 2B	0.028	8.356	1.019	0.941	749	-1	1501747	1503804	1
gi|116516240	SPD_1487	phosphosugar-binding transcriptional regulator	0.309	7.59	1.239	0.352	750	1	1504004	1504855	1
gi|116516552	SPD_1489	N-acetylneuraminate lyase	4.018	7.464	16.197	0	751	-1	1505773	1506504	1
gi|116515474	SPD_1488	ROK family protein	3.423	8.898	10.725	0	751	-1	1504871	1505755	2
gi|116515320	SPD_1490	hypothetical protein	7.128	6.946	139.903	0	752	-1	1506873	1507337	1
gi|116515978	SPD_1491	hypothetical protein	6.936	6.765	122.458	0	753	-1	1507624	1507968	1
gi|116515454	SPD_1492	hypothetical protein	4.56	6.893	23.591	0	754	-1	1508065	1508517	1
gi|116516754	SPD_1494	sugar ABC transporter permease	5.31	8.677	39.666	0	755	-1	1509645	1510532	2
gi|116516043	SPD_1493	sugar ABC transporter permease	4.947	9.007	30.851	0	755	-1	1508790	1509629	3
gi|116515405	SPD_1495	sugar ABC transporter sugar-binding protein	6.435	12.077	86.551	0	755	-1	1510763	1512091	1
gi|116515887	nanE-1	N-acetylmannosamine-6-phosphate 2-epimerase	3.123	7.826	8.713	0	756	-1	1513752	1514450	1
gi|116516936	SPD_1496	PTS system transporter subunit IIBC	4.568	10.537	23.716	0	756	-1	1512216	1513733	2
gi|116516108	SPD_1498	oxidoreductase	3.168	3.512	8.991	0.001	757	-1	1514630	1515733	6
gi|116517141	nanA	sialidase A	4.302	10.049	19.728	0	758	-1	1522475	1525468	1
gi|116516924	SPD_1506	acetyl xylan esterase	-0.098	10.238	0.935	0.842	760	-1	1526947	1527927	1
gi|116515875	acpS	4'-phosphopantetheinyl transferase	-1.031	5.769	0.489	0.012	761	-1	1531370	1531732	3
gi|116515765	alr	alanine racemase	-0.461	7.334	0.726	0.181	761	-1	1530277	1531380	4
gi|116516080	recG	ATP-dependent DNA helicase RecG	-0.696	7.618	0.617	0.044	761	-1	1528243	1530258	5
gi|116517167	SPD_1511	phospho-2-dehydro-3-deoxyheptonate aldolase	-0.09	8.58	0.94	0.785	761	-1	1532810	1533841	1
gi|116516181	SPD_1510	phospho-2-dehydro-3-deoxyheptonate aldolase	-0.519	8.493	0.698	0.121	761	-1	1531777	1532808	2
gi|116515410	secA	preprotein translocase subunit SecA	-0.473	11.103	0.721	0.189	762	-1	1533922	1536435	1
gi|116515682	SPD_1515	hypothetical protein	4.289	4.378	19.549	0	763	-1	1537535	1538110	3
gi|116516969	SPD_1517	hypothetical protein	5.493	6.284	45.044	0	763	-1	1538982	1539374	1
gi|116516316	SPD_1514	ABC transporter ATP-binding protein	3.722	5.224	13.193	0	763	-1	1536881	1537531	4
gi|116516608	SPD_1516	hypothetical protein	3.793	5.285	13.86	0	763	-1	1538169	1538960	2
gi|116516974	SPD_1518	transcriptional activator, Rgg/GadR/MutR family protein	1.099	5.539	2.142	0.024	764	1	1539701	1540552	1
gi|116516730	nrdR	transcriptional regulator NrdR	1.056	8.27	2.079	0.004	765	-1	1545789	1546262	1
gi|116517075	SPD_1520	nitroreductase family protein	0.331	8.377	1.258	0.353	765	-1	1543012	1543725	4
gi|116516206	dnaI	primosomal protein DnaI	0.698	8.844	1.622	0.054	765	-1	1543722	1544618	3
gi|116515470	SPD_1522	hypothetical protein	0.995	9.382	1.994	0.006	765	-1	1544619	1545788	2
gi|116515879	engA	GTP-binding protein EngA	-0.112	8.951	0.925	0.751	765	-1	1541688	1542998	5
gi|116515966	SPD_1526	hypothetical protein	1.348	7.87	2.545	0.001	766	1	1547484	1548251	3
gi|116516792	SPD_1524	GntR family transcriptional regulator protein	0.505	8.923	1.419	0.272	766	1	1546402	1546767	1
gi|116515972	SPD_1525	ABC transporter ATP-binding protein	0.695	9.216	1.619	0.165	766	1	1546772	1547467	2
gi|116516998	SPD_1527	hypothetical protein	1.423	8.958	2.682	0	767	-1	1548664	1549863	2
gi|116516180	SPD_1528	ABC transporter ATP-binding protein	1.415	9.603	2.666	0	767	-1	1549860	1550753	1
gi|116515885	SPD_1530	hypothetical protein	0.384	6.465	1.305	0.315	768	1	1552062	1552679	1
gi|116517116	SPD_1532	PTS system IIABC components	0.454	4.371	1.37	0.474	769	-1	1554035	1555918	1
gi|116516735	scrK	fructokinase	2.569	7.852	5.933	0	769	-1	1552999	1553886	2
gi|116516061	scrR	sucrose operon repressor	0.077	5.26	1.055	0.907	771	1	1557730	1558695	2
gi|116516412	scrB	sucrose-6-phosphate hydrolase	0.061	5.901	1.043	0.937	771	1	1556295	1557749	1
gi|116515383	mvaS	hydroxymethylglutaryl-CoA synthase	-0.961	9.01	0.514	0.004	772	-1	1560004	1561200	1
gi|116516718	SPD_1536	hydroxymethylglutaryl-CoA reductase, degradative	-1.646	8.846	0.32	0	772	-1	1558730	1560004	2
gi|116515856	SPD_1538	hypothetical protein	-1.564	4.633	0.338	0.002	773	-1	1561307	1561594	1
gi|116516534	SPD_1540	hypothetical protein	-1.347	5.219	0.393	0.003	774	-1	1562311	1562760	2
gi|116516263	SPD_1541	hypothetical protein	-1.507	6.225	0.352	0	774	-1	1562762	1563520	1
gi|116515769	fmt	methionyl-tRNA formyltransferase	0.159	6.425	1.117	0.696	775	-1	1567672	1568607	4
gi|116517030	sun	ribosomal RNA small subunit methyltransferase B	0.372	7.586	1.294	0.258	775	-1	1566366	1567679	5
gi|116515579	SPD_1547	DNA-directed RNA polymerase subunit omega	-0.88	7.217	0.544	0.018	775	-1	1571082	1571396	2
gi|116516961	priA	primosome assembly protein PriA	0.073	7.945	1.052	0.819	775	-1	1568620	1571016	3
gi|116515932	SPD_1543	phosphatase	0.138	8.683	1.1	0.678	775	-1	1565611	1566351	6
gi|116516658	gmk	guanylate kinase	-1.069	8.433	0.477	0.002	775	-1	1571421	1572047	1
gi|116517182	SPD_1542	serine/threonine protein kinase	-0.044	9.979	0.97	0.902	775	-1	1563635	1565614	7
gi|116516869	SPD_1549	hypothetical protein	-2.264	9.829	0.208	0	776	-1	1572177	1573790	1
gi|116517052	SPD_1553	hypothetical protein	0.213	6.017	1.159	0.624	778	-1	1575838	1576584	1
gi|116516082	SPD_1552	hypothetical protein	-0.114	6.339	0.924	0.812	778	-1	1574731	1575828	2
gi|116515641	SPD_1558	hypothetical protein	1.005	6.529	2.007	0.009	779	-1	1578828	1579139	1
gi|116515553	SPD_1554	iojap-like protein	0.75	6.499	1.682	0.052	779	-1	1576687	1577040	5
gi|116516727	SPD_1555	isochorismatase family protein	0.849	6.717	1.802	0.024	779	-1	1577053	1577553	4
gi|116515369	SPD_1556	hypothetical protein	0.342	7.432	1.267	0.313	779	-1	1577554	1578147	3
gi|116515834	nadD	nicotinic acid mononucleotide adenylyltransferase	0.678	7.903	1.6	0.047	779	-1	1578147	1578776	2
gi|116516950	SPD_1562	small conductance mechanosensitive ion channel (MscS) family protein	1.753	7.434	3.372	0	780	-1	1581958	1582554	1
gi|116517207	SPD_1560	hypothetical protein	0.938	7.957	1.916	0.004	780	-1	1580463	1580990	3
gi|116516270	SPD_1559	GTP-binding protein YqeH	0.872	8.79	1.83	0.009	780	-1	1579354	1580460	4
gi|116516142	SPD_1561	magnesium transporter CorA family protein	1.035	8.904	2.048	0.002	780	-1	1581005	1581901	2
gi|116516711	SPD_1563	serine/threonine transporter SstT	-1.551	5.204	0.341	0.001	781	1	1582907	1583866	1
gi|116517163	SPD_1564	hypothetical protein	-0.567	4.708	0.675	0.246	782	1	1583934	1584887	1
gi|116516515	SPD_1565	transcriptional regulator	0.114	8.056	1.082	0.788	783	1	1585031	1585411	1
gi|116515687	SPD_1566	hypothetical protein	3.76	12.727	13.549	0	783	1	1585429	1585731	2
gi|116516780	trx	thioredoxin	3.574	13.301	11.911	0	783	1	1585748	1586062	3
gi|116515733	SPD_1569	aquaporin	-3.326	9.834	0.1	0	785	-1	1587380	1588048	1
gi|116515449	SPD_1570	hypothetical protein	0.612	5.872	1.529	0.152	786	-1	1588159	1588713	1
gi|116515693	SPD_1572	16S ribosomal RNA methyltransferase RsmE	0.151	6.622	1.111	0.713	787	-1	1590766	1591509	2
gi|116516647	prmA	50S ribosomal protein L11 methyltransferase	0.065	7.034	1.046	0.869	787	-1	1591511	1592461	1
gi|116516584	SPD_1571	oligoendopeptidase F	0.227	7.989	1.171	0.488	787	-1	1588959	1590755	3
gi|116515601	SPD_1574	MutT/nudix family protein	1.233	5.287	2.351	0.012	788	-1	1592599	1593027	3
gi|116515833	SPD_1576	hypothetical protein	0.236	6.326	1.178	0.578	788	-1	1594115	1594585	1
gi|116517094	SPD_1575	hypothetical protein	0.817	6.81	1.762	0.036	788	-1	1592993	1594096	2
gi|116515428	SPD_1577	hypothetical protein	0.938	7.865	1.916	0.007	789	-1	1594876	1595328	1
gi|116516731	SPD_1580	recombination factor protein RarA	-0.889	7.108	0.54	0.015	792	1	1596534	1597805	1
gi|116517206	SPD_1582	sucrose-6-phosphate hydrolase	3.016	4.641	8.087	0	794	-1	1598352	1599671	5
gi|116516945	SPD_1585	sugar ABC transporter substrate-binding protein	2.651	5.427	6.279	0	794	-1	1601526	1602836	2
gi|116515545	SPD_1586	LacI family transcriptional regulator	1.185	6.613	2.274	0.002	794	-1	1602963	1603958	1
gi|116516300	SPD_1587	transcriptional activator	-1.048	4.313	0.484	0.101	795	-1	1604320	1605801	1
gi|116516127	SPD_1588	hypothetical protein	5.079	11.464	33.796	0	796	1	1606491	1607057	1
gi|116515552	SPD_1589	hypothetical protein	5.858	8.326	58.011	0	797	1	1607069	1607239	1
gi|116515903	SPD_1591	hypothetical protein	6.28	11.112	77.686	0	797	1	1607917	1608120	3
gi|116515908	SPD_1590	general stress protein 24	6.064	12.241	66.903	0	797	1	1607278	1607886	2
gi|116516208	SPD_1593	type IV prepilin peptidase	1.227	4.69	2.341	0.031	799	1	1609163	1609822	1
gi|116517126	SPD_1595	hypothetical protein	0.701	6.54	1.626	0.112	800	-1	1611040	1611771	1
gi|116516126	SPD_1594	transcriptional regulator	0.66	7.003	1.58	0.082	800	-1	1609874	1611025	2
gi|116515967	trpF	N-(5'-phosphoribosyl)anthranilate isomerase	0.988	3.833	1.984	0.127	801	-1	1614043	1614642	5
gi|116515328	trpA	tryptophan synthase subunit alpha	0.589	4.166	1.504	0.317	801	-1	1612073	1612849	7
gi|116516838	trpC	indole-3-glycerol-phosphate synthase	0.701	4.511	1.625	0.184	801	-1	1614629	1615396	4
gi|116516280	trpD	anthranilate phosphoribosyltransferase	1.427	4.976	2.689	0.005	801	-1	1615393	1616397	3
gi|116516622	trpB	tryptophan synthase subunit beta	0.85	5.033	1.802	0.084	801	-1	1612842	1614065	6
gi|116516925	trpE	anthranilate synthase component I	0.8	5.266	1.741	0.092	801	-1	1616971	1618332	1
gi|116515832	SPD_1604	hypothetical protein	0.415	5.322	1.334	0.415	802	-1	1618626	1618745	1
gi|116515981	SPD_1603	hypothetical protein	0.66	6.274	1.58	0.102	802	-1	1618467	1618622	2
gi|116516729	SPD_1605	LacI family transcriptional regulator	1.146	5.495	2.212	0.024	803	-1	1619519	1620520	1
gi|116516345	SPD_1608	ABC transporter ATP-binding protein	3.461	5.079	11.014	0	804	-1	1623508	1624518	3
gi|116515427	SPD_1609	ABC transporter substrate-binding protein	3.081	6.179	8.464	0	804	-1	1624621	1625688	2
gi|116517214	SPD_1618	hypothetical protein	-0.827	5.352	0.564	0.068	806	1	1633669	1633845	1
gi|116516993	SPD_1620	glycosyl transferase family protein	-1.687	7.969	0.311	0	807	-1	1635156	1635848	1
gi|116516120	SPD_1619	capsular polysaccharide biosynthesis protein	-1.493	9.038	0.355	0	807	-1	1633887	1635113	2
gi|116516065	SPD_1621	ABC transporter ATP-binding protein/permease	-1	8.487	0.5	0.003	808	-1	1636021	1637772	2
gi|116515751	SPD_1622	ABC transporter ATP-binding protein/permease	-1.639	8.457	0.321	0	808	-1	1637762	1639507	1
gi|116516579	SPD_1625	hypothetical protein	-2.49	4.958	0.178	0	809	-1	1640391	1640618	1
gi|116515487	SPD_1624	hypothetical protein	-1.735	5.62	0.3	0.001	809	-1	1640162	1640431	2
gi|116515837	SPD_1623	hypothetical protein	-2.102	6.577	0.233	0	809	-1	1639635	1640165	3
gi|116516049	xth	exodeoxyribonuclease III	-0.065	9.375	0.956	0.86	810	1	1640752	1641579	1
gi|116515864	SPD_1630	hypothetical protein	1.455	4.345	2.741	0.011	812	-1	1644745	1645206	2
gi|116516583	SPD_1631	Dam-replacing family protein	-0.244	4.355	0.844	0.679	812	-1	1645203	1645967	1
gi|116516006	SPD_1632	hypothetical protein	3.094	8.6	8.541	0	813	-1	1646148	1646552	1
gi|116517165	galT-2	galactose-1-phosphate uridylyltransferase	5.818	10.452	56.423	0	814	-1	1646622	1648103	2
gi|116516140	galK	galactokinase	5.12	10.056	34.784	0	814	-1	1648122	1649300	1
gi|116515548	galR	galactose operon repressor	2.371	7.222	5.173	0	815	1	1649464	1650471	1
gi|116516381	SPD_1636	zinc-containing alcohol dehydrogenase	2.289	6.287	4.887	0.001	816	-1	1650517	1651554	2
gi|116516957	SPD_1638	cation efflux system protein	7.648	4.173	200.601	0	817	-1	1652152	1653042	1
gi|116516067	SPD_1645	transcriptional regulator, MarR family protein	1.433	8.548	2.701	0	820	-1	1659537	1659980	1
gi|116515426	proV	choline transporter	1.143	8.978	2.209	0.001	820	-1	1658026	1658754	3
gi|116516425	SPD_1644	hypothetical protein	1.112	9.318	2.161	0.002	820	-1	1658769	1659533	2
gi|116516671	proWX	choline transporter (glycine betaine transport system permease)	0.74	9.792	1.67	0.038	820	-1	1656513	1658033	4
gi|116516799	SPD_1646	hypothetical protein	0.876	8.612	1.836	0.038	821	-1	1660662	1660958	2
gi|116516201	pepA	glutamyl aminopeptidase PepA	0.634	10.676	1.552	0.174	821	-1	1660980	1662044	1
gi|116516197	SPD_1653	hypothetical protein	-0.333	6.13	0.794	0.412	824	-1	1667509	1667751	9
gi|116515694	SPD_1658	hypothetical protein	-0.082	7.84	0.945	0.813	824	-1	1670507	1670968	4
gi|116516630	scpB	segregation and condensation protein B	-0.39	7.707	0.763	0.239	824	-1	1668460	1669029	7
gi|116516789	SPD_1659	hypothetical protein	-0.414	7.91	0.75	0.212	824	-1	1670965	1671486	3
gi|116517040	xerD	site-specific tyrosine recombinase XerD	-0.379	8.047	0.769	0.24	824	-1	1669776	1670516	5
gi|116515785	rluB	ribosomal large subunit pseudouridine synthase B	-0.641	8.002	0.641	0.042	824	-1	1667751	1668473	8
gi|116516005	scpA	segregation and condensation protein A	-0.606	8.084	0.657	0.064	824	-1	1669048	1669776	6
gi|116515496	SPD_1660	deoxyribonucleotide triphosphate pyrophosphatase/unknown domain fusion protein	-0.172	8.573	0.888	0.606	824	-1	1671462	1672433	2
gi|116516596	murI	glutamate racemase	-0.39	8.553	0.763	0.26	824	-1	1672430	1673224	1
gi|116516372	SPD_1662	hypothetical protein	0.45	7.924	1.366	0.167	825	-1	1673431	1673679	1
gi|116515529	treC	alpha,alpha-phosphotrehalase	1.064	10.187	2.09	0.053	826	-1	1673821	1675446	2
gi|116517080	SPD_1664	PTS system, trehalose-specific IIABC components	1.546	11.426	2.919	0.012	826	-1	1675624	1677591	1
gi|116515994	treR	trehalose operon repressor	-1.851	4.558	0.277	0.002	827	1	1677776	1678486	1
gi|116516298	amiD	oligopeptide ABC transporter permease AmiD	0.323	7.623	1.251	0.35	828	-1	1682036	1682962	3
gi|116516555	amiF	oligopeptide ABC transporter ATP-binding protein AmiF	0.148	7.976	1.108	0.7	828	-1	1680023	1680949	5
gi|116517087	amiC	oligopeptide ABC transporter permease AmiC	0.116	8.298	1.083	0.731	828	-1	1682962	1684458	2
gi|116515459	amiE	oligopeptide ABC transporter ATP-binding protein AmiE	-0.025	8.311	0.983	0.936	828	-1	1680960	1682027	4
gi|116515355	amiA	oligopeptide ABC transporter oligopeptide-binding protein AmiA	0.003	9.803	1.002	0.996	828	-1	1684525	1686504	1
gi|116516720	SPD_1672	hypothetical protein	-0.457	7.122	0.728	0.207	829	-1	1687191	1688384	1
gi|116515647	gtfA	sucrose phosphorylase	1.766	3.721	3.401	0.013	830	-1	1688522	1689964	1
gi|116516419	rafE	sugar ABC transporter sugar-binding protein	2.339	4.127	5.059	0.001	831	-1	1692049	1693308	2
gi|116515396	aga	alpha-galactosidase AgaN	1.712	4.523	3.277	0.002	831	-1	1693400	1695562	1
gi|116516533	msmR	msm operon regulatory protein MsmR	1.237	5.202	2.357	0.021	832	1	1695670	1696530	1
gi|116515717	SPD_1680	biotin--protein ligase	1.428	5.764	2.69	0.003	832	1	1696527	1697462	2
gi|116516423	rumA-2	23S rRNA (uracil-5-)-methyltransferase RumA	-0.174	6.285	0.886	0.674	837	-1	1705095	1706450	1
gi|116516281	recX	recombination regulator RecX	-0.534	4.722	0.691	0.293	838	1	1706488	1707264	1
gi|116516443	SPD_1706	hypothetical protein	0.055	8.475	1.039	0.882	839	1	1707353	1707886	1
gi|116516793	SPD_1708	IS1167, transposase	1.495	3.884	2.819	0.029	841	1	1708606	1709835	1
gi|116516929	groES	co-chaperonin GroES	2.385	9.325	5.223	0	842	-1	1711572	1711856	1
gi|116516636	groEL	chaperonin GroEL	2.61	12.423	6.106	0	842	-1	1709934	1711556	2
gi|116517084	SPD_1714	thioredoxin family protein	-0.011	6.04	0.993	1	844	-1	1713921	1714238	2
gi|116516247	SPD_1715	hypothetical protein	-1.01	6.469	0.497	0.008	844	-1	1714235	1714534	1
gi|116515611	SPD_1713	hypothetical protein	-0.644	7.247	0.64	0.08	844	-1	1713279	1713905	3
gi|116516362	SPD_1712	short chain dehydrogenase/reductase family oxidoreductase	-0.953	7.495	0.517	0.004	844	-1	1712485	1713246	4
gi|116515657	SPD_1716	hypothetical protein	-2.748	6.691	0.149	0	845	-1	1714871	1715062	1
gi|116516511	SPD_1717	hypothetical protein	-2.969	8.952	0.128	0	846	-1	1715223	1715897	2
gi|116515993	SPD_1718	hypothetical protein	-3.336	9.025	0.099	0	846	-1	1715903	1716349	1
gi|116517178	SPD_1725	hypothetical protein	0.22	9.616	1.165	0.583	850	-1	1719860	1720576	1
gi|116516591	SPD_1727	hypothetical protein	1.66	9.366	3.161	0	851	-1	1722883	1723293	3
gi|116515874	SPD_1729	hypothetical protein	1.68	9.77	3.203	0	851	-1	1723907	1724365	1
gi|116515483	SPD_1728	hypothetical protein	1.623	10.034	3.08	0	851	-1	1723286	1723894	2
gi|116515376	ply	pneumolysin	1.333	11.351	2.519	0.001	851	-1	1721457	1722872	4
gi|116516601	SPD_1732	hypothetical protein	1.593	4.214	3.016	0.007	852	-1	1725973	1726524	3
gi|116516777	lytA	autolysin/N-acetylmuramoyl-L-alanine amidase	1.691	10.373	3.229	0	855	-1	1729601	1730557	1
gi|116517012	dinF	MATE efflux family protein DinF	0.181	8.985	1.134	0.586	856	-1	1730933	1732303	1
gi|116515783	cinA	competence damage-inducible protein A	0.664	7.167	1.584	0.104	857	-1	1733831	1735087	1
gi|116516275	recA	recombinase A	0.464	9.551	1.38	0.197	857	-1	1732610	1733776	2
gi|116515913	SPD_1743	hypothetical protein	0.552	6.725	1.466	0.146	858	-1	1736704	1737147	1
gi|116516759	SPD_1742	GNAT family acetyltransferase	0.737	7.005	1.667	0.043	858	-1	1736196	1736714	2
gi|116516376	SPD_1741	transcriptional regulator	0.715	8.156	1.641	0.03	858	-1	1735172	1736188	3
gi|116517204	SPD_1745	transcriptional regulator PlcR	0.428	5.051	1.345	0.455	860	-1	1738236	1739099	1
gi|116516150	SPD_1746	hypothetical protein	2.548	5.162	5.847	0	861	1	1739291	1739461	1
gi|116516307	SPD_1747	hypothetical protein	5.447	6.796	43.625	0	862	1	1739564	1739788	1
gi|116515563	SPD_1748	hypothetical protein	4.568	6.675	23.724	0	862	1	1739795	1739983	2
gi|116516640	SPD_1749	bacteriocin formation protein	2.921	4.095	7.574	0	863	1	1740099	1743089	1
gi|116517021	SPD_1754	hypothetical protein	2.067	5.691	4.192	0	864	1	1748972	1749739	5
gi|116516211	SPD_1755	ABC transporter ATP-binding protein	1.464	5.794	2.759	0.003	864	1	1749741	1750373	6
gi|116516942	ndk	nucleoside diphosphate kinase	1.648	7.019	3.134	0	866	-1	1751319	1751732	3
gi|116516435	rpoB	DNA-directed RNA polymerase subunit beta	0.004	11.53	1.003	0.993	866	-1	1755553	1759164	1
gi|116515724	rpoC	DNA-directed RNA polymerase subunit beta'	-0.351	11.604	0.784	0.326	866	-1	1751843	1755520	2
gi|116515537	SPD_1761	hypothetical protein	0.562	8.171	1.476	0.107	868	-1	1759848	1761179	1
gi|116516278	SPD_1763	hypothetical protein	-0.596	5.009	0.661	0.228	869	-1	1762271	1762477	2
gi|116516431	SPD_1762	DNA-entry nuclease	-1.076	6.573	0.474	0.006	869	-1	1761408	1762232	3
gi|116516843	murA-2	UDP-N-acetylglucosamine 1-carboxyvinyltransferase	-0.772	8.236	0.586	0.017	869	-1	1762452	1763735	1
gi|116515643	coaD	phosphopantetheine adenylyltransferase	0.525	6.192	1.439	0.189	870	-1	1765068	1765556	2
gi|116516705	SPD_1767	type II DNA modification methyltransferase	0.319	6.213	1.247	0.429	870	-1	1765546	1766085	1
gi|116516010	SPD_1765	hypothetical protein	0.598	7.111	1.514	0.099	870	-1	1764047	1765084	3
gi|116515784	asnA	asparagine synthetase AsnA	-0.598	9.513	0.661	0.081	871	-1	1766150	1767142	1
gi|116515931	SPD_1770	hypothetical protein	0.225	6.661	1.169	0.55	872	1	1767122	1767280	1
gi|116516909	SPD_1771	SpoU rRNA methylase family protein	-0.737	7.469	0.6	0.025	873	-1	1767993	1768733	1
gi|116516865	SPD_1769	hypothetical protein	-0.489	10.241	0.713	0.163	873	-1	1767254	1767961	2
gi|116517062	SPD_1773	OxaA-like protein precursor	-1.04	8.242	0.486	0.005	875	1	1769123	1770049	1
gi|116516256	pflA	pyruvate formate-lyase activating enzyme	1.638	11.056	3.112	0	876	-1	1770124	1770918	1
gi|116516303	lysA	diaminopimelate decarboxylase	1.421	8.993	2.678	0.001	877	-1	1771044	1772294	1
gi|116515481	purR	pur operon repressor	1.561	10.379	2.951	0	878	-1	1772361	1773188	1
gi|116516594	cbf1	cmp-binding-factor 1	1.585	7.961	3	0	879	-1	1773455	1774408	6
gi|116515540	rpe	ribulose-phosphate 3-epimerase	2.311	8.533	4.962	0	879	-1	1776269	1776925	3
gi|116516589	SPD_1779	hypothetical protein	1.833	8.236	3.564	0	879	-1	1775644	1776306	4
gi|116516502	rsgA	ribosome-associated GTPase	2.028	8.922	4.077	0	879	-1	1776936	1777814	2
gi|116516808	SPD_1778	hypothetical protein	1.779	8.958	3.431	0	879	-1	1774386	1775642	5
gi|116515767	ksgA	dimethyladenosine transferase	1.717	9.27	3.287	0	879	-1	1777816	1778688	1
gi|116515516	SPD_1784	ABC transporter ATP-binding protein	2.399	4.176	5.274	0	880	-1	1779120	1779761	2
gi|116516767	SPD_1785	immunity protein	1.211	5.454	2.314	0.012	880	-1	1779763	1781793	1
gi|116516188	SPD_1786	transcriptional regulator PlcR	1.476	6.443	2.782	0	881	-1	1782062	1782961	1
gi|116515737	SPD_1787	primase-like protein	1.095	7.015	2.137	0.004	882	-1	1783033	1783593	2
gi|116516605	SPD_1788	TatD family hydrolase	1.245	7.851	2.371	0	882	-1	1783593	1784366	1
gi|116516291	SPD_1789	cell wall surface anchor family protein	-3.01	3.551	0.124	0	883	-1	1784672	1785337	1
gi|116517079	rpmH	50S ribosomal protein L34	-2.219	8.656	0.215	0	884	-1	1785600	1785734	1
gi|116516203	SPD_1791	aminotransferase AlaT	-0.659	9.183	0.633	0.073	885	-1	1785879	1787093	1
gi|116515416	SPD_1793	universal stress protein family protein	3.143	11.296	8.831	0	887	1	1787704	1788156	1
gi|116516548	SPD_1794	Cof family protein	1.006	8.04	2.008	0.003	888	-1	1788191	1789579	1
gi|116515675	SPD_1795	hypothetical protein	0.704	4.057	1.629	0.281	889	-1	1790604	1790732	1
gi|116515808	SPD_1796	L-asparaginase	0.736	6.484	1.665	0.096	890	1	1789645	1790607	1
gi|116517109	ccpA	catabolite control protein A	1.751	10.935	3.366	0	891	-1	1790859	1791869	1
gi|116516402	SPD_1800	hypothetical protein	-0.44	4.08	0.737	0.502	892	-1	1793992	1794729	4
gi|116516134	SPD_1798	DNA-binding response regulator	0.009	4.977	1.006	1	892	-1	1792294	1792893	6
gi|116516186	SPD_1801	ABC transporter ATP-binding protein	-2.397	4.507	0.19	0	892	-1	1794731	1795615	3
gi|116515432	SPD_1799	sensor histidine kinase	0.155	5.374	1.114	0.861	892	-1	1792895	1793992	5
gi|116516864	secE	preprotein translocase subunit SecE	-1.055	5.231	0.481	0.025	899	-1	1803870	1804046	1
gi|116515696	nusG	transcription antitermination protein NusG	-0.527	7.729	0.694	0.107	899	-1	1803279	1803815	2
gi|116515999	pbp2A	penicillin-binding protein 2A	-0.969	8.176	0.511	0.007	900	-1	1804261	1806456	1
gi|116515727	SPD_1822	ribosomal large subunit pseudouridine synthase, RluD subfamily protein	0.147	6.688	1.108	0.691	901	1	1806543	1807418	1
gi|116516442	gap	glyceraldehyde-3-phosphate dehydrogenase	2.356	14.929	5.121	0	902	-1	1807486	1808493	1
gi|116515615	SPD_1824	hypothetical protein	0.66	4.493	1.58	0.277	903	-1	1808670	1809632	1
gi|116516875	nadC	nicotinate-nucleotide pyrophosphorylase	-1.18	3.798	0.441	0.071	904	-1	1810656	1811528	1
gi|116516507	SPD_1829	GntR family transcriptional regulator protein	-0.167	6.467	0.891	0.699	907	-1	1814095	1814823	1
gi|116515596	SPD_1832	PTS system transporter subunit IIB	3.988	5.828	15.863	0	908	1	1817708	1818016	3
gi|116516943	SPD_1833	PTS system transporter subunit IIA	3.538	5.711	11.618	0	908	1	1818013	1818321	4
gi|116515645	SPD_1831	PTS system transporter subunit IIC	3.312	7.416	9.931	0	908	1	1816408	1817703	2
gi|116515373	SPD_1830	glycosyl hydrolase family protein	3.547	7.826	11.69	0	908	1	1814981	1816390	1
gi|116515886	SPD_1834	bifunctional acetaldehyde-CoA/alcohol dehydrogenase	5.046	12.625	33.035	0	909	-1	1819229	1821880	1
gi|116516602	SPD_1836	hypothetical protein	0.255	6.503	1.193	0.508	910	-1	1822180	1822590	3
gi|116516333	yajC	preprotein translocase subunit YajC	0.723	7.084	1.651	0.046	910	-1	1823067	1823366	1
gi|116517142	SPD_1837	phosphotyrosine protein phosphatase	0.05	6.938	1.035	0.899	910	-1	1822592	1823020	2
gi|116515729	tkt	transketolase	-1.31	10.155	0.403	0.001	911	-1	1823483	1825459	1
gi|116516032	SPD_1840	L-ascorbate 6-phosphate lactonase	2.067	3.938	4.189	0.003	912	-1	1825573	1826664	1
gi|116515843	SPD_1848	hypothetical protein	0.941	5.25	1.919	0.093	915	-1	1833337	1833960	9
gi|116515893	rnpA	ribonuclease P	0.964	6.464	1.95	0.012	915	-1	1835815	1836186	6
gi|116516707	SPD_1854	hypothetical protein	-0.72	6.664	0.607	0.058	915	-1	1837576	1838529	3
gi|116516129	SPD_1850	SpoIIIJ family protein	1.042	7.85	2.06	0.002	915	-1	1835016	1835846	7
gi|116516984	SPD_1849	protein jag (SpoIIIJ-associated protein )	1.102	8.477	2.146	0.001	915	-1	1834011	1834997	8
gi|116515857	ackA	acetate kinase	-0.799	9.413	0.575	0.024	915	-1	1836335	1837525	4
gi|116515909	SPD_1864	hypothetical protein	0.197	8.236	1.146	0.565	917	-1	1843107	1843472	1
gi|116517097	SPD_1865	zinc-containing alcohol dehydrogenase	6.014	13.81	64.607	0	918	-1	1843623	1844681	1
gi|116516233	nagA	N-acetylglucosamine-6-phosphate deacetylase	4.415	13.831	21.33	0	919	-1	1844844	1845995	1
gi|116516353	SPD_1867	hypothetical protein	0.416	8.732	1.334	0.213	920	-1	1846148	1847965	1
gi|116515515	tgt	queuine tRNA-ribosyltransferase	-4.225	10.173	0.053	0	921	-1	1848063	1849205	1
gi|116515894	SPD_1869	hypothetical protein	0.733	6.426	1.663	0.065	922	1	1849335	1850192	1
gi|116515770	SPD_1874	LysM domain-containing protein	-3.907	10.545	0.067	0	925	-1	1852057	1853199	1
gi|116516634	SPD_1875	hydrolase	-2.325	3.995	0.2	0	926	-1	1853365	1853985	3
gi|116515917	SPD_1876	MATE efflux family protein	-0.737	5.255	0.6	0.116	926	-1	1853989	1855269	2
gi|116516763	thrC	threonine synthase	-0.647	8.272	0.639	0.087	926	-1	1855330	1856814	1
gi|116515452	SPD_1878	hypothetical protein	-0.36	7.248	0.779	0.432	927	-1	1856890	1858167	1
gi|116515341	SPD_1895	cytidine/deoxycytidylate deaminase family protein	-1.162	6.561	0.447	0.011	934	-1	1864631	1865065	2
gi|116516946	gltX	glutamyl-tRNA synthetase	-0.792	8.757	0.578	0.048	934	-1	1865079	1866539	1
gi|116516772	SPD_1898	hypothetical protein	1.771	4.345	3.412	0.003	935	-1	1867999	1868178	2
gi|116516367	SPD_1899	glutamine amidotransferase, class 1	-3.442	5.509	0.092	0	935	-1	1868182	1868910	1
gi|116516610	pgi	glucose-6-phosphate isomerase	0.654	10.818	1.573	0.067	935	-1	1866663	1868012	3
gi|116515530	SPD_1900	ABC transporter ATP-binding protein/permease	0.087	7.683	1.062	0.799	936	-1	1869010	1870776	1
gi|116516118	SPD_1901	transposase	0.909	3.786	1.878	0.163	937	1	1871024	1871233	1
gi|116517181	SPD_1902	ABC transporter ATP-binding protein/permease	0.391	7.516	1.311	0.235	938	-1	1871563	1873257	1
gi|116516959	argR	arginine repressor	2.474	9.04	5.556	0	939	-1	1875989	1876435	1
gi|116515831	mutS	DNA mismatch repair protein MutS	0.939	9.346	1.918	0.011	939	-1	1873404	1875938	2
gi|116516539	argS	arginyl-tRNA synthetase	-0.785	8.942	0.58	0.04	940	1	1876583	1878274	1
gi|116515391	SPD_1907	hypothetical protein	-0.52	6.332	0.697	0.264	942	1	1879142	1879618	1
gi|116516111	SPD_1908	response regulator	0.18	7.964	1.133	0.572	943	1	1879702	1880409	1
gi|116515950	pnpS	sensor histidine kinase PnpS	-0.283	7.991	0.822	0.369	943	1	1880410	1881741	2
gi|116516995	gpsA	NAD(P)H-dependent glycerol-3-phosphate dehydrogenase	0.611	10.192	1.527	0.1	947	1	1887250	1888266	1
gi|116516192	galU	UTP-glucose-1-phosphate uridylyltransferase	0.489	10.356	1.403	0.181	947	1	1888288	1889187	2
gi|116515920	SPD_1921	5-formyltetrahydrofolate cyclo-ligase	0.633	6.142	1.551	0.118	948	-1	1889915	1890454	3
gi|116516863	SPD_1920	hypothetical protein	0.014	5.876	1.01	1	948	-1	1889254	1889931	4
gi|116515584	SPD_1922	peptidase, M20/M25/M40 family protein	-0.304	7.505	0.81	0.365	948	-1	1890466	1891596	2
gi|116516648	SPD_1923	2,3,4,5-tetrahydropyridine-2,6-carboxylate N-succinyltransferase	-0.64	8.142	0.642	0.051	948	-1	1891664	1892362	1
gi|116515670	SPD_1924	hypothetical protein	1.096	7.097	2.137	0.004	949	-1	1892592	1893503	1
gi|116516492	pbp1B	penicillin-binding protein 1B	0.26	8.59	1.197	0.426	950	-1	1893568	1896033	1
gi|116516055	tyrS	tyrosyl-tRNA synthetase	-0.59	9.205	0.664	0.096	951	1	1896175	1897431	1
gi|116515549	SPD_1928	hypothetical protein	3.784	10.03	13.773	0	952	-1	1899574	1899885	1
gi|116517091	SPD_1927	cation-transporting ATPase, E1-E2 family protein	2.652	10.001	6.285	0	952	-1	1897509	1899572	2
gi|116516682	rrmA	rRNA (guanine-N1-)-methyltransferase	0.633	6.365	1.551	0.121	953	1	1900004	1900852	1
gi|116515564	SPD_1931	hypothetical protein	4.648	8.42	25.068	0	955	1	1901651	1902223	1
gi|116516849	malQ	4-alpha-glucanotransferase	-0.871	10.311	0.547	0.014	956	-1	1905552	1907069	1
gi|116515958	malP	maltodextrin phosphorylase	-1.345	10.993	0.394	0	956	-1	1903268	1905526	2
gi|116517158	malD	maltodextrin ABC transporter permease	3.935	7.981	15.295	0	957	1	1910295	1911137	3
gi|116516009	malA	maltodextrose utilization protein MalA	1.222	6.355	2.332	0.002	957	1	1911390	1912190	4
gi|116515389	malC	maltodextrin ABC transporter permease	3.976	9.106	15.741	0	957	1	1909001	1910293	2
gi|116516891	malR	maltose operon transcriptional repressor	0.439	6.997	1.356	0.239	957	1	1912200	1913186	5
gi|116517172	malX	maltose/maltodextrin ABC transporter maltose/maltodextrin-binding protein	4.376	11.864	20.76	0	957	1	1907619	1908890	1
gi|116515796	SPD_1939	hypothetical protein	-0.837	4.86	0.56	0.093	958	1	1913253	1913474	1
gi|116517145	SPD_1940	hypothetical protein	-0.33	7.567	0.795	0.318	959	-1	1913478	1914419	2
gi|116516137	aspS	aspartyl-tRNA synthetase	-0.277	9.158	0.825	0.414	959	-1	1914397	1916160	1
gi|116517007	SPD_1946	hypothetical protein	1.89	4.147	3.705	0.003	960	-1	1918150	1918347	6
gi|116515313	SPD_1948	hypothetical protein	2.348	4.974	5.091	0	960	-1	1918563	1919027	4
gi|116516030	SPD_1947	transcriptional regulator	1.049	4.585	2.07	0.054	960	-1	1918347	1918553	5
gi|116515612	SPD_1945	hypothetical protein	1.408	5.737	2.655	0.002	960	-1	1917413	1918147	7
gi|116516373	SPD_1949	hypothetical protein	-1.814	4.565	0.284	0	960	-1	1919027	1919206	3
gi|116516646	SPD_1944	hypothetical protein	0.986	6.098	1.981	0.03	960	-1	1916760	1917401	8
gi|116515350	SPD_1943	hypothetical protein	0.567	6.876	1.481	0.149	960	-1	1916512	1916742	9
gi|116515787	hisS	histidyl-tRNA synthetase	-1.426	8.55	0.372	0	960	-1	1919203	1920492	2
gi|116516133	SPD_1954	hypothetical protein	-2.527	3.603	0.174	0	962	1	1922982	1923323	1
gi|116516770	SPD_1955	hypothetical protein	-0.686	5.7	0.622	0.206	963	1	1923387	1923506	1
gi|116516565	ilvD	dihydroxy-acid dehydratase	-0.664	9.472	0.631	0.098	964	-1	1923532	1925235	1
gi|116516056	SPD_1960	PTS system transporter subunit IIB	3.912	4.839	15.058	0	965	-1	1928617	1928901	2
gi|116515375	SPD_1957	transketolase, C-terminal subunit	4.755	6.788	26.998	0	965	-1	1925468	1926400	5
gi|116515337	SPD_1958	transketolase	4.142	6.686	17.659	0	965	-1	1926397	1927254	4
gi|116516643	ulaA	PTS system ascorbate-specific transporter subunit IIC	3.638	7.19	12.447	0	965	-1	1927258	1928604	3
gi|116516429	SPD_1961	BglG family transcriptional regulator	2.564	7.278	5.914	0	965	-1	1928905	1930935	1
gi|116517201	SPD_1962	hypothetical protein	2.043	7.89	4.121	0	966	1	1931126	1932133	1
gi|116516908	rpmG	50S ribosomal protein L33	-1.47	9.304	0.361	0	967	1	1932686	1932835	2
gi|116516063	rpmF	50S ribosomal protein L32	-0.969	9.558	0.511	0.006	967	1	1932488	1932670	1
gi|116515800	pcpA	choline binding protein PcpA	1.832	8.686	3.56	0.013	968	-1	1933315	1935357	1
gi|116515349	SPD_1967	IS1381, transposase OrfB	-0.58	5.678	0.669	0.167	969	1	1936309	1936698	2
gi|116516983	SPD_1970	ROK family protein	6.274	7.562	77.387	0	971	-1	1939276	1940145	1
gi|116515878	SPD_1969	glycosyl hydrolase-like protein	6.252	8.496	76.192	0	971	-1	1937402	1939282	2
gi|116517029	SPD_1972	hypothetical protein	5.179	9.295	36.218	0	972	-1	1942965	1944245	1
gi|116516168	SPD_1971	hypothetical protein	5.445	10.608	43.561	0	972	-1	1940229	1942874	2
gi|116515902	SPD_1973	alpha-1,2-mannosidase	2.946	6.783	7.705	0	973	1	1944416	1946500	1
gi|116516956	SPD_1974	hypothetical protein	4.762	8.895	27.129	0	974	-1	1946540	1948219	1
gi|116517200	arcC	carbamate kinase	3.484	9.428	11.189	0	975	1	1951452	1952399	2
gi|116516173	argF	ornithine carbamoyltransferase	3.096	11.24	8.548	0	975	1	1950271	1951287	1
gi|116516441	SPD_1979	hypothetical protein	3.411	9.131	10.639	0	976	1	1954141	1955472	2
gi|116516100	SPD_1978	hypothetical protein	3.502	9.482	11.328	0	976	1	1952608	1954119	1
gi|116515824	SPD_1983	hypothetical protein	0.096	5.267	1.069	0.868	978	1	1956590	1956769	1
gi|116516677	SPD_1984	hypersensitive-induced reaction protein 4	0.048	8.32	1.034	0.891	979	-1	1956806	1957705	1
gi|116515561	SPD_1985	iron-containing alcohol dehydrogenase	4.607	4.538	24.365	0	980	-1	1957835	1958986	2
gi|116516456	fucI	L-fucose isomerase	2.854	5.538	7.232	0	980	-1	1959132	1960898	1
gi|116515536	SPD_1987	fucolectin-like protein	6.071	5.89	67.246	0	981	-1	1960955	1964071	1
gi|116515959	SPD_1991	PTS system transporter subunit IIB	9.072	5.503	538.322	0	982	-1	1968029	1968499	5
gi|116517183	SPD_1992	PTS system transporter subunit IIA	9.401	5.806	676.06	0	982	-1	1968490	1968933	4
gi|116517212	SPD_1988	hypothetical protein	6.254	6.067	76.306	0	982	-1	1964081	1966375	8
gi|116516128	fucU	RbsD/FucU transport protein family protein	6.372	6.199	82.835	0	982	-1	1968914	1969354	3
gi|116516971	SPD_1990	PTS system transporter subunit IIC	6.181	6.903	72.565	0	982	-1	1967231	1968004	6
gi|116516769	fucA	L-fuculose phosphate aldolase	6.509	7.236	91.068	0	982	-1	1969366	1970004	2
gi|116516146	SPD_1989	PTS system transporter subunit IID	4.563	6.869	23.635	0	982	-1	1966434	1967234	7
gi|116516651	fucK	L-fuculose kinase	4.742	8.015	26.753	0	982	-1	1970119	1971522	1
gi|116517134	SPD_1996	fucose operon repressor	4.035	7.364	16.39	0	983	1	1971698	1972471	1
gi|116516635	adcR	adc operon repressor AdcR	1.186	4.939	2.275	0.02	984	-1	1976618	1977058	1
gi|116516242	adcC	zinc ABC transporter ATP-binding protein	0.629	6.257	1.547	0.133	984	-1	1975914	1976618	2
gi|116516369	adcB	zinc ABC transporter permease	0.487	6.377	1.401	0.25	984	-1	1975115	1975921	3
gi|116516060	adcA	zinc ABC transporter zinc-binding lipoprotein	0.406	7.458	1.325	0.342	984	-1	1973600	1975105	4
gi|116516054	SPD_2006	hypothetical protein	0.542	5.664	1.456	0.302	986	-1	1981539	1981670	1
gi|116516809	dltC	D-alanine--poly(phosphoribitol) ligase subunit 2	-0.065	6.859	0.956	0.91	986	-1	1978474	1978713	4
gi|116515941	dltD	undecaprenol-phosphate-poly(glycerophosphate subunit) D-alanine transfer protein	-0.442	8.827	0.736	0.2	986	-1	1977213	1978481	5
gi|116515437	dltB	protein DltB	-0.193	9.179	0.875	0.604	986	-1	1978727	1979971	3
gi|116516471	dltA	D-alanine--poly(phosphoribitol) ligase subunit 1	-0.182	10.141	0.881	0.668	986	-1	1979968	1981518	2
gi|116517160	SPD_2007	transporter major facilitator family protein	-2.767	4.002	0.147	0	987	-1	1981984	1983162	1
gi|116516488	SPD_2009	hypothetical protein	2.568	7.609	5.928	0	988	1	1986006	1986593	1
gi|116516308	glpF	glycerol uptake facilitator protein	3.699	3.927	12.989	0	990	-1	1987074	1987778	3
gi|116516239	glpO	alpha-glycerophosphate oxidase	3.125	5.854	8.726	0	990	-1	1987848	1989674	2
gi|116516212	glpK	glycerol kinase	2.132	6.048	4.383	0	990	-1	1989716	1991224	1
gi|116516714	SPD_2014	hypothetical protein	1.607	8.19	3.045	0	991	-1	1991383	1992810	1
gi|116515969	hslO	Hsp33-like chaperonin	-2.533	8.029	0.173	0	992	1	1992975	1993847	1
gi|116516462	SPD_2016	TIM-barrel protein, nifR3 family protein	-2.66	8.342	0.158	0	992	1	1993858	1994814	2
gi|116516618	SPD_2018	hypothetical protein	0.449	5.337	1.365	0.351	993	-1	1997228	1997755	1
gi|116515359	cbpA	choline binding protein A	0.171	8.809	1.126	0.627	993	-1	1995044	1997149	2
gi|116516299	SPD_2020	DNA-binding response regulator	-0.025	5.857	0.983	1	994	-1	1999166	1999819	1
gi|116515721	SPD_2019	sensor histidine kinase	0.024	6.58	1.017	0.979	994	-1	1997838	1999169	2
gi|116516436	ctsR	CtsR family transcriptional regulator	0.497	6.767	1.411	0.18	996	-1	2002895	2003353	1
gi|116516069	SPD_2022	ATP-dependent Clp protease, ATP-binding subunit	-0.278	9.377	0.825	0.417	996	-1	2000461	2002893	2
gi|116516871	SPD_2027	hypothetical protein	1.451	5.697	2.735	0.001	997	-1	2005966	2006256	1
gi|116517002	SPD_2024	ABC transporter ATP-binding protein	0.911	6.469	1.88	0.022	997	-1	2003472	2004200	4
gi|116515916	SPD_2026	ABC transporter permease	0.794	6.655	1.734	0.047	997	-1	2005245	2005961	2
gi|116516189	SPD_2025	ABC transporter substrate-binding protein	1.38	7.162	2.602	0	997	-1	2004200	2005207	3
gi|116515580	SPD_2029	hypothetical protein	1.858	5.533	3.624	0	998	-1	2007947	2008213	4
gi|116515335	rplI	50S ribosomal protein L9	1.106	7.125	2.153	0.003	998	-1	2009611	2010063	2
gi|116516432	dnaB	replicative DNA helicase	1.089	8.419	2.127	0.001	998	-1	2008215	2009567	3
gi|116516911	SPD_2032	DHH subfamily 1 protein	1.117	9.599	2.169	0.004	998	-1	2010060	2012033	1
gi|116516918	yfiA	ribosomal subunit interface protein	4.879	13.992	29.43	0	999	-1	2012169	2012717	3
gi|116515439	SPD_2036	hypothetical protein	-0.122	5.81	0.919	0.796	1000	1	2014810	2015445	1
gi|116516389	cysK	cysteine synthase A	-1.181	8.102	0.441	0	1001	1	2015730	2016650	1
gi|116516076	tsf	elongation factor Ts	-2.222	12.041	0.214	0	1003	-1	2018234	2019274	2
gi|116517128	rpsB	30S ribosomal protein S2	-2.798	12.139	0.144	0	1003	-1	2019340	2020119	1
gi|116516590	SPD_2043	hypothetical protein	0.072	12.01	1.051	0.871	1004	-1	2020343	2021521	1
gi|116516876	pgsA	CDP-diacylglycerol--glycerol-3-phosphate 3-phosphatidyltransferase	-0.012	4.813	0.992	1	1005	-1	2025421	2025966	4
gi|116516262	SPD_2046	cobalt ABC transporter permease	-0.119	4.836	0.921	0.88	1005	-1	2022986	2023780	7
gi|116516374	mreC	rod shape-determining protein MreC	-0.807	5.228	0.572	0.081	1005	-1	2022109	2022927	8
gi|116515748	SPD_2050	hypothetical protein	0.181	5.848	1.134	0.711	1005	-1	2025977	2026798	3
gi|116515987	cbiO	cobalt transporter ATP-binding subunit	-0.109	5.778	0.928	0.793	1005	-1	2024597	2025424	5
gi|116517082	cbiO	cobalt transporter ATP-binding subunit	-0.738	5.751	0.6	0.075	1005	-1	2023773	2024612	6
gi|116516624	SPD_2051	peptidase, M16 family protein	-0.07	6.746	0.952	0.867	1005	-1	2026840	2028123	2
gi|116515448	SPD_2052	hypothetical protein	0.208	7.285	1.155	0.566	1005	-1	2028120	2029370	1
gi|116515378	SPD_2053	hypothetical protein	-1.541	5.285	0.344	0.003	1006	1	2029529	2029897	1
gi|116516540	recF	recombination protein F	-1.117	6.219	0.461	0.009	1006	1	2029900	2030997	2
gi|116515965	guaB	inosine 5'-monophosphate dehydrogenase	-1.112	9.48	0.463	0.003	1007	-1	2031048	2032526	1
gi|116516810	trpS	tryptophanyl-tRNA synthetase II	0.126	7.286	1.091	0.729	1008	-1	2032678	2033703	1
gi|116516813	SPD_2058	ABC transporter permease	-0.162	4.886	0.894	0.778	1009	1	2035593	2038145	2
gi|116515858	SPD_2057	ABC transporter ATP-binding protein	-0.518	8.803	0.698	0.125	1009	1	2033909	2035531	1
gi|116516592	SPD_2060	transcriptional regulator, TetR family protein	1.512	4.592	2.853	0.012	1010	1	2039957	2040499	1
gi|116517067	comC1	competence-stimulating peptide type 1	-2.453	3.626	0.183	0.001	1011	-1	2042837	2042962	1
gi|116515497	comE	response regulator	-2.171	4.753	0.222	0	1011	-1	2040742	2041494	3
gi|116515505	comD	sensor histidine kinase ComD	-1.682	5.551	0.312	0.001	1011	-1	2041491	2042816	2
gi|116515560	SPD_2067	rRNA large subunit methyltransferase	0.969	4.64	1.957	0.133	1012	-1	2043244	2043723	1
gi|116515747	SPD_2069	SpoJ protein	0.111	9.345	1.08	0.814	1013	1	2045145	2045903	2
gi|116516698	SPD_2068	serine protease	0.297	11.325	1.229	0.571	1013	1	2043906	2045087	1
gi|116516977	SPD_1592	GNAT family acetyltransferase	1.88	4.628	3.68	0.001	798	-1	1608647	1609093	1
