# Supplementary material for: Integrated Translatomics with Proteomics to Identify Novel Iron–Transporting Proteins in Streptococcus pneumoniae
Source: Front Microbiol. 2016 Feb 3;7:78. doi: 10.3389/fmicb.2016.00078 (PMC4738293; doi:10.3389/fmicb.2016.00078)
Supplement: Table S3 — The proteins identified by iTRAQ-based proteomics. [file Table3.XLS]

## Sheet: Sheet1
Accession	Gene Name	Name	Peptides-116:114 (95%)	Peptides-117:115 (95%)	protein Fold (Tri-Mut/WT)	p Value	Operon No.	Strand	Pos. Left(pb)	PosRight	Position
gi|116516053	dnaA	chromosomal replication initiation protein	7	2	1.02	0.43	1	1	1	1362	1
gi|116516939	dnaN	DNA polymerase III subunit beta	6	7	0.9	0.119	1	1	1521	2657	2
gi|116516338	SPD_0004	translation-associated GTPase	11	12	1.4	0.216	3	1	3000	4115	1
gi|116516681	hpt	hypoxanthine-guanine phosphoribosyltransferase	7	7	0.77	0.166	3	1	11616	12158	9
gi|116515587	ftsH	cell division protein FtsH	13	18	0.98	0.019	3	1	12174	14132	10
gi|116515772	purA	adenylosuccinate synthetase	19	16	0.99	0.211	11	1	22635	23921	1
gi|116516609	prsA	ribose-phosphate pyrophosphokinase	15	14	0.98	0.211	16	1	28634	29602	1
gi|116515315	SPD_0039	hypothetical protein SPD_0039	2	2	1.02	0.287	20	1	34024	34461	1
gi|116516139	araT	aromatic amino acid aminotransferase	12	9	1.05	0.107	22	1	35811	36980	1
gi|116515915	plsX	putative glycerol-3-phosphate acyltransferase PlsX	3	3	0.96	0.287	22	1	37744	38736	3
gi|116516623	purB	adenylosuccinate lyase	8	10	0.92	0.068	27	1	59175	60473	7
gi|116517042	strH	beta-N-acetylhexosaminidase	14	22	7.68	0.048	28	-1	60528	64466	1
gi|116515951	SPD_0064	transcriptional regulator, GntR family protein	4	5	0.56	0.188	29	-1	64781	65524	1
gi|116516149	SPD_0066	PTS system, IIB component	5	6	23.36	0.006	30	1	67629	68105	2
gi|116515606	SPD_0067	PTS system, IIC component	1	1	4.21	0.062	30	1	68133	69038	3
gi|116515848	SPD_0077	potassium uptake protein, Trk family protein	8	8	1.07	0.072	36	1	78079	78744	2
gi|116516581	rpsD	30S ribosomal protein S4	11	16	1.07	0.179	41	1	85780	86391	1
gi|116516928	SPD_0090	ABC transporter, substrate-binding protein	11	17	11.99	0.017	45	1	89931	91406	3
gi|116516874	SPD_0093	hypothetical protein SPD_0093	3	1	1.29	0.004	48	-1	93718	94782	2
gi|116517199	capD	capsular polysaccharide biosynthesis protein	6	8	1.04	0.029	51	1	99217	101067	2
gi|116515876	pspA	pneumococcal surface protein A	25	26	1.51	0.011	67	1	128356	130215	1
gi|116515312	gidA	tRNA uridine 5-carboxymethylaminomethyl modification enzyme GidA	5	3	1.06	0.136	69	1	132343	134256	2
gi|116516160	SPD_0130	metallo-beta-lactamase domain-containing protein	11	15	0.64	0.003	70	-1	134636	136315	2
gi|116515572	SPD_0131	hypothetical protein SPD_0131	3	2	0.96	0	70	-1	136317	136550	1
gi|116517098	SPD_0150	ABC transporter, substrate-binding protein	8	9	1.02	0.211	80	1	154470	155300	1
gi|116516447	SPD_0151	lipoprotein	1	2	1.11	0.01	81	1	155454	156308	1
gi|116515828	SPD_0153	ABC transporter, ATP-binding protein	6	2	1.11	0	82	1	157774	158835	2
gi|116516260	SPD_0159	hypothetical protein SPD_0159	2	2	1.18	0.01	84	1	163875	164408	4
gi|116516077	SPD_0160	hypothetical protein SPD_0160	4	3	1	0.211	85	1	164486	164956	1
gi|116516396	mutL	DNA mismatch repair protein	2	3	2.49	0.247	88	1	168072	170021	2
gi|116516921	SPD_0174	hypothetical protein SPD_0174	2	2	0.99	0	92	-1	177444	178148	2
gi|116516360	SPD_0180	hypothetical protein SPD_0180	4	3	1.16	0.185	96	1	184352	184618	1
gi|116515819	SPD_0181	Holliday junction resolvase-like protein	1	2	1	0.43	96	1	184622	185041	2
gi|116516887	nrdD	anaerobic ribonucleoside triphosphate reductase	5	2	1.28	0.045	101	1	191178	193385	1
gi|116515366	rplD	50S ribosomal protein L4	14	16	1.55	0.127	102	1	196727	197350	3
gi|116515441	rpsK	30S ribosomal protein S11	4	5	0.5	0.005	102	1	208585	208968	26
gi|116516663	rpsJ	30S ribosomal protein S10	8	9	1.02	0.092	102	1	195551	195859	1
gi|116516725	rplC	50S ribosomal protein L3	8	6	0.98	0	102	1	196076	196702	2
gi|116515830	rplW	50S ribosomal protein L23	11	10	1.02	0.211	102	1	197350	197646	4
gi|116515638	rplB	50S ribosomal protein L2	14	17	1.21	0.171	102	1	197664	198497	5
gi|116516112	rpsS	30S ribosomal protein S19	7	5	0.97	0.048	102	1	198601	198882	6
gi|116517196	rplV	50S ribosomal protein L22	16	14	0.73	0.189	102	1	198894	199238	7
gi|116515402	rpsC	30S ribosomal protein S3	11	17	1.3	0.224	102	1	199251	199904	8
gi|116515627	rplP	50S ribosomal protein L16	4	5	1.01	0.333	102	1	199908	200321	9
gi|116516938	rpmC	50S ribosomal protein L29	2	2	1.01	0.43	102	1	200331	200537	10
gi|116515855	rpsQ	30S ribosomal protein S17	2	2	1.01	0	102	1	200562	200822	11
gi|116517026	rplN	50S ribosomal protein L14	7	7	1.29	0.231	102	1	200848	201216	12
gi|116516050	rplX	50S ribosomal protein L24	11	7	0.96	0.25	102	1	201294	201599	13
gi|116515434	rplE	50S ribosomal protein L5	16	18	1.19	0.211	102	1	201623	202165	14
gi|116515705	rpsH	30S ribosomal protein S8	8	10	0.98	0.211	102	1	202737	203135	16
gi|116516940	rplF	50S ribosomal protein L6	8	17	1.02	0.355	102	1	203327	203863	17
gi|116515871	rplR	50S ribosomal protein L18	4	3	1.02	0.305	102	1	203947	204303	18
gi|116515495	rpsE	30S ribosomal protein S5	9	11	1.26	0.211	102	1	204321	204815	19
gi|116516736	rpmD	50S ribosomal protein L30	4	4	1.02	0.092	102	1	204829	205011	20
gi|116515385	rplO	50S ribosomal protein L15	6	9	1.02	0.048	102	1	205156	205596	21
gi|116515877	adk	adenylate kinase	8	10	1.06	0.173	102	1	207070	207708	23
gi|116517117	infA	translation initiation factor IF-1	1	3	0.72	0.211	102	1	207825	208043	24
gi|116516047	rpsM	30S ribosomal protein S13	6	8	1.01	0.211	102	1	208202	208567	25
gi|116516293	rpoA	DNA-directed RNA polymerase subunit alpha	14	11	1.03	0.019	102	1	209011	209946	27
gi|116515447	rplQ	50S ribosomal protein L17	6	6	0.99	0.385	102	1	209958	210344	28
gi|116516644	SPD_0220	hypothetical protein SPD_0220	2	1	0.78	0.027	103	1	210609	210875	1
gi|116516487	SPD_0222	phosphoglycerate mutase family protein	2	4	0.99	0.305	104	1	212467	213159	1
gi|116515896	gldA	glycerol dehydrogenase	3	1	1.57	0.043	111	1	225727	226815	3
gi|116517205	leuS	leucyl-tRNA synthetase	14	8	1	0.211	112	1	227270	229771	1
gi|116515700	eep	zinc metalloprotease Eep	7	4	1.06	0.326	115	1	235503	236762	3
gi|116515963	proS	prolyl-tRNA synthetase	22	24	1.02	0	115	1	236775	238628	4
gi|116516194	glmS	D-fructose-6-phosphate amidotransferase	13	17	0.77	0.156	117	1	240299	242107	1
gi|116515457	SPD_0249	hypothetical protein SPD_0249	1	4	0.72	0.003	118	1	242226	243275	1
gi|116516309	rpsL	30S ribosomal protein S12	5	3	0.87	0.061	120	1	247562	247975	1
gi|116516917	rpsG	30S ribosomal protein S7	23	21	1.02	0.048	120	1	247995	248465	2
gi|116516752	fusA	elongation factor G	58	57	0.83	0.222	121	1	248890	250971	1
gi|116516652	pepS	aminopeptidase PepS	7	11	1.03	0.211	123	1	256297	257538	4
gi|116516913	pepC	aminopeptidase C	18	24	0.63	0.002	125	1	259030	260364	1
gi|116516955	SPD_0262	PTS system, mannose/fructose/sorbose family protein, IID component	12	11	1.52	0.035	126	-1	260420	261331	3
gi|116515792	manL	PTS system, mannose-specific IIAB components	15	14	1.3	0.176	126	-1	262186	263175	1
gi|116516519	SPD_0265	alcohol dehydrogenase	23	19	8.22	0.002	127	-1	263408	264427	1
gi|116516403	SPD_0266	Cof family protein	2	3	0.95	0.169	128	-1	264766	265578	1
gi|116516653	folP	dihydropteroate synthase	1	2	0.94	0.025	131	1	268042	269016	1
gi|116515945	folE	GTP cyclohydrolase I	2	3	0.98	0.287	131	1	270321	270875	3
gi|116517105	rpsI	30S ribosomal protein S9	2	2	0.1	0	133	1	272915	273307	2
gi|116516171	rplM	50S ribosomal protein L13	7	11	0.72	0.19	133	1	272449	272895	1
gi|116515365	celA	6-phospho-beta-glucosidase	1	5	6.32	0.161	135	1	274549	275985	1
gi|116515351	SPD_0291	hypothetical protein SPD_0291	6	3	4.63	0.032	143	-1	291204	291845	2
gi|116516839	SPD_0292	gluconate 5-dehydrogenase	5	4	3.57	0.026	143	-1	291864	292679	1
gi|116515570	eda	keto-hydroxyglutarate-aldolase/keto-deoxy-phosphogluconate aldolase	2	1	2.42	0	143	-1	289533	290162	4
gi|116515558	SPD_0293	PTS system, IIA component	1	2	1.8	0	144	1	292950	293384	1
gi|116515968	clpL	ATP-dependent Clp protease, ATP-binding subunit	57	37	11.2	0.003	149	1	306101	308206	1
gi|116516199	luxS	S-ribosylhomocysteinase	2	2	0.76	0.013	150	-1	308502	308984	1
gi|116516184	SPD_0310	hypothetical protein SPD_0310	15	14	0.97	0.136	151	-1	309079	310563	1
gi|116517011	dexB	glucan 1,6-alpha-glucosidase	13	11	0.95	0.065	152	1	310716	312323	1
gi|116516453	cps2T	glycosyl transferase, group 1 family protein, putative	19	16	1.58	0.059	154	1	318727	319911	6
gi|116516251	cps2F	glycosyl transferase, group 2 family protein	4	7	1.72	0.163	154	1	319904	320848	7
gi|116516963	cps2A	integral membrane regulatory protein Cps2A	1	2	0.93	0.338	154	1	313744	315189	1
gi|116517039	cps2C	chain length determinant protein/polysaccharide export protein, MPA1 family protein	6	6	0.84	0.211	154	1	315931	316623	3
gi|116517023	cps2D	tyrosine-protein kinase Cps2D cytosolic ATPase	6	5	1.07	0.148	154	1	316633	317313	4
gi|116516773	cps2E	undecaprenylphosphate glucosephosphotransferase Cps2E	2	7	1.2	0.247	154	1	317328	318695	5
gi|116516693	cps2G	glycosyl transferase, group 1 family protein	4	4	1.02	0.287	154	1	320864	321910	8
gi|116516033	cps2K	UDP-glucose 6-dehydrogenase, putative	22	26	2.3	0.067	155	1	325843	327081	3
gi|116516743	cps2I	glycosyl transferase, group 1 family protein, putative	6	6	1.44	0.211	155	1	323244	324401	1
gi|116516812	rfbB	dTDP-glucose 4,6-dehydratase	14	11	2.29	0.024	156	1	329269	330318	3
gi|116516051	cps2L	glucose-1-phosphate thymidylyltransferase	17	17	2.39	0.012	156	1	327793	328662	1
gi|116515912	rfbD	dTDP-4-dehydrorhamnose reductase	7	8	1.69	0.044	156	1	330384	331235	4
gi|116517185	rfbC	dTDP-4-dehydrorhamnose 3,5-epimerase, putative	6	5	1.31	0.199	156	1	328663	329256	2
gi|116515982	aliA	oligopeptide ABC transporter, oligopeptide-binding protein AliA	9	9	1.03	0.136	158	1	332640	334622	1
gi|116515799	SPD_0339	hypothetical protein SPD_0339	4	6	1.19	0.139	161	1	343807	344136	2
gi|116516323	SPD_0342	hypothetical protein SPD_0342	3	2	0.79	0.136	162	1	345792	347186	2
gi|116515498	cbpC	choline binding protein C	1	1	0.8	0.011	163	1	349485	350501	3
gi|116515453	gnd	6-phosphogluconate dehydrogenase	23	32	0.61	0.005	163	1	347262	348686	1
gi|116516755	tig	trigger factor	29	28	0.96	0.029	171	1	367473	368756	1
gi|116515681	lepB	signal peptidase I	1	2	1.01	0.333	173	-1	371404	372018	2
gi|116516919	SPD_0369	hypothetical protein SPD_0369	2	1	1.02	0.464	174	1	372980	373291	1
gi|116517220	SPD_0371	MutS2 family protein	5	6	0.98	0.287	175	1	373940	376276	1
gi|116516508	SPD_0373	hypothetical protein SPD_0373	3	2	1.65	0.097	177	1	378158	378706	1
gi|116516325	serS	seryl-tRNA synthetase	9	8	1	0.461	179	-1	379740	381014	1
gi|116515794	SPD_0377	aspartate kinase	13	11	0.98	0.211	180	-1	381601	382965	1
gi|116516846	acpP	acyl carrier protein	5	6	0.77	0.011	181	1	385637	385861	4
gi|116515640	accA	acetyl-CoA carboxylase subunit alpha	4	5	0.67	0.043	181	1	393075	393842	13
gi|116516000	fabH	3-oxoacyl-(acyl carrier protein) synthase III	2	1	0.79	0.01	181	1	384603	385577	3
gi|116516059	fabF	3-oxoacyl-(acyl carrier protein) synthase II	17	20	0.61	0.004	181	1	388654	389889	8
gi|116517048	fabD	acyl-carrier-protein S-malonyltransferase	8	8	0.54	0.013	181	1	386947	387867	6
gi|116516619	SPD_0378	enoyl-CoA hydratase	6	5	0.36	0.002	181	1	383290	384075	1
gi|116516027	SPD_0379	transcriptional regulator, MarR family protein	3	6	0.94	0.092	181	1	384169	384603	2
gi|116516513	fabK	trans-2-enoyl-ACP reductase II	10	15	0.96	0.029	181	1	385980	386954	5
gi|116515382	fabG	3-ketoacyl-(acyl-carrier-protein) reductase	16	11	0.97	0.072	181	1	387901	388632	7
gi|116516115	accB	acetyl-CoA carboxylase biotin carboxyl carrier protein subunit	3	3	0.88	0.013	181	1	389892	390377	9
gi|116516802	fabZ	(3R)-hydroxymyristoyl-ACP dehydratase	3	4	0.92	0.029	181	1	390374	390796	10
gi|116515928	accC	acetyl-CoA carboxylase biotin carboxylase subunit	7	10	0.79	0.048	181	1	390808	392175	11
gi|116515562	accD	acetyl-CoA carboxylase subunit beta	7	8	0.68	0.117	181	1	392212	393078	12
gi|116516179	efp	elongation factor P	8	12	0.97	0.01	184	-1	395779	396339	1
gi|116515845	gatC	aspartyl/glutamyl-tRNA amidotransferase subunit C	3	3	0.92	0.068	185	-1	399376	399678	1
gi|116516449	gatA	aspartyl/glutamyl-tRNA amidotransferase subunit A	7	10	0.95	0	185	-1	397910	399376	2
gi|116515626	gatB	aspartyl/glutamyl-tRNA amidotransferase subunit B	6	9	0.97	0.136	185	-1	396468	397910	3
gi|116516944	prfC	peptide chain release factor 3	13	9	0.95	0.033	186	1	399891	401435	1
gi|116515847	rpmB	50S ribosomal protein L28	2	2	1.02	0.385	188	1	402305	402493	1
gi|116516098	SPD_0402	hypothetical protein SPD_0402	2	4	1	0.5	189	1	402650	403015	1
gi|116516992	SPD_0403	hypothetical protein SPD_0403	23	22	1.02	0.211	189	1	403018	404685	2
gi|116517155	ilvC	ketol-acid reductoisomerase	6	6	1	0.461	190	1	407121	408143	3
gi|116515593	SPD_0410	hypothetical protein SPD_0410	1	3	1.24	0.006	193	1	411115	411330	1
gi|116516213	SPD_0412	amino acid ABC transporter, amino acid-binding protein/permease protein	3	4	1.1	0.031	194	-1	412179	413744	1
gi|116517188	pflB	formate acetyltransferase	27	30	3.38	0.003	199	1	419643	421967	1
gi|116516666	SPD_0441	DNA-directed RNA polymerase subunit delta	4	3	0.91	0.085	210	1	443576	444163	1
gi|116515581	pyrG	CTP synthetase	4	7	0.99	0.355	210	1	444553	446160	2
gi|116516927	SPD_0444	endo-beta-N-acetylglucosaminidase, putative	4	11	13.69	0.199	212	1	448715	453622	1
gi|116516585	pgk	phosphoglycerate kinase	62	70	0.97	0.01	213	1	453712	454908	1
gi|116516090	glnA	glutamine synthetase, type I	16	16	0.76	0.227	215	1	456041	457387	2
gi|116516554	hsdM	type I restriction-modification system, M subunit	9	10	1.02	0.048	218	-1	462433	463896	2
gi|116516738	hrcA	heat-inducible transcription repressor	1	3	1.61	0.26	220	1	467523	468557	1
gi|116517069	grpE	heat shock protein GrpE	7	4	1.05	0.006	220	1	468584	469108	2
gi|116516498	dnaK	molecular chaperone DnaK	57	55	1.56	0.1	221	1	469588	471411	1
gi|116516829	dnaJ	chaperone protein DnaJ	5	9	1.01	0.211	222	1	472171	473289	1
gi|116516377	SPD_0463	Hit-like protein involved in cell-cycle regulation, putative	4	3	0.91	0.107	223	-1	473921	474331	1
gi|116516237	SPD_0462	hypothetical protein SPD_0462	3	3	0.99	0.473	223	-1	473624	473911	2
gi|116516934	SPD_0476	hypothetical protein SPD_0476	3	3	1.15	0.256	230	1	485608	486402	1
gi|116515364	nusA	transcription elongation factor NusA	8	7	1.03	0.019	231	1	487683	488819	2
gi|116516588	infB	translation initiation factor IF-2	20	20	1.77	0.214	231	1	489443	492235	5
gi|116515755	rbfA	ribosome-binding factor A	2	1	1.13	0.061	231	1	492486	492836	6
gi|116516960	SPD_0489	hypothetical protein SPD_0489	2	2	0.96	0.157	233	1	496105	496359	3
gi|116516342	valS	valyl-tRNA synthetase	11	14	0.97	0	237	1	499231	501882	1
gi|116516862	pheS	phenylalanyl-tRNA synthetase subunit alpha	3	4	0.99	0.305	241	1	513117	514163	1
gi|116517104	pheT	phenylalanyl-tRNA synthetase subunit beta	7	6	0.96	0.107	242	1	514749	517151	1
gi|116515732	pnp	polynucleotide phosphorylase/polyadenylase	13	14	0.69	0.192	246	1	523226	525553	1
gi|116517189	cysS	cysteinyl-tRNA synthetase	6	3	0.94	0.048	246	1	527164	528507	4
gi|116515860	fba	fructose-bisphosphate aldolase	36	27	0.8	0.211	251	1	536982	537863	1
gi|116516084	SPD_0533	metallo-beta-lactamase superfamily protein	22	22	0.88	0.195	255	1	545228	546889	1
gi|116516440	estA	tributyrin esterase	2	2	1.07	0.237	256	1	546958	547737	1
gi|116515311	fibB	beta-lactam resistance factor	2	3	0.98	0.092	257	1	549074	550306	2
gi|116516068	SPD_0539	Ser/Thr protein phosphatase family protein	1	2	0.82	0.027	258	1	552955	553788	3
gi|116516933	SPD_0541	nitroreductase family protein	6	5	0.97	0	260	1	554941	555546	1
gi|116515781	pepV	dipeptidase PepV	13	17	0.79	0.076	260	1	555559	556959	2
gi|116516393	SPD_0547	hypothetical protein SPD_0547	4	9	0.97	0.136	263	1	559742	560779	1
gi|116516570	SPD_0549	hypothetical protein SPD_0549	2	3	1.69	0.214	263	1	561254	561970	3
gi|116515716	rplK	50S ribosomal protein L11	5	7	1.08	0.119	264	1	562279	562704	1
gi|116515704	rplA	50S ribosomal protein L1	10	8	1.05	0.298	264	1	562912	563601	2
gi|116516037	SPD_0554	ABC transporter, ATP-binding protein	3	5	1.08	0.275	267	1	566119	567111	1
gi|116516148	SPD_0560	PTS system, IIB component, putative	1	5	7.05	0.023	269	1	577521	577826	2
gi|116517184	SPD_0561	PTS system, IIC component, putative	2	3	2.84	0.03	269	1	577874	579349	3
gi|116516145	SPD_0559	PTS system IIA component, putative	2	4	7.08	0.163	269	1	577007	577483	1
gi|116515472	bgaA	beta-galactosidase precursor, putative	2	16	7.4	0.176	270	1	579654	586340	1
gi|116516627	SPD_0576	hypothetical protein SPD_0576	1	2	0.96	0.35	277	1	598393	598956	1
gi|116515780	zmpB	zinc metalloprotease ZmpB	9	8	0.74	0.188	277	1	598978	604608	2
gi|116516626	SPD_0579	pneumococcal surface protein, putative	3	2	1.13	0.011	279	1	606557	607546	1
gi|116517028	gki	glucokinase	9	10	1.03	0	280	1	607682	608641	1
gi|116516193	thyA	thymidylate synthase	1	2	1.07	0.148	281	1	608738	609577	1
gi|116516058	SPD_0582	hypothetical protein SPD_0582	1	1	0.97	0.136	282	-1	609625	609795	1
gi|116516854	SPD_0585	hypothetical protein SPD_0585	3	2	1.19	0.127	284	1	612024	612647	1
gi|116515527	SPD_0590	rhodanese-like domain-containing protein	3	4	0.95	0.351	287	1	615662	616042	2
gi|116516567	SPD_0593	elongation factor Tu family protein	11	12	0.71	0.183	290	1	617285	619126	1
gi|116515762	murD	UDP-N-acetylmuramoyl-L-alanyl-D-glutamate synthetase	7	3	0.89	0.194	293	1	622902	624254	1
gi|116515534	pyrE	orotate phosphoribosyltransferase	6	4	1.67	0.225	298	1	632679	633311	2
gi|116517090	lysS	lysyl-tRNA synthetase	16	22	0.58	0.01	303	1	640381	641871	1
gi|116517149	lctO	lactate oxidase	20	16	1.69	0	304	1	642496	643632	1
gi|116516119	spxB	pyruvate oxidase	41	48	0.44	0.006	311	1	656976	658751	1
gi|116516277	manA	mannose-6-phosphate isomerase, class I	5	6	1.02	0.048	315	1	661064	662008	1
gi|116516904	SPD_0646	hypothetical protein SPD_0646	5	6	0.95	0.033	317	-1	666062	666907	1
gi|116515918	SPD_0648	cytidine and deoxycytidylate deaminase family protein	1	1	1.01	0.441	318	1	667608	668075	2
gi|116515358	upp	uracil phosphoribosyltransferase	14	13	0.94	0.102	318	1	668143	668793	3
gi|116516216	clpP	ATP-dependent Clp protease proteolytic subunit	8	8	1.01	0.385	319	1	668967	669557	1
gi|116515756	livJ	branched-chain amino acid ABC transporter, amino acid-binding protein	3	3	0.82	0	321	1	669986	671146	1
gi|116516272	prfB	peptide chain release factor 2	1	3	0.94	0.025	323	1	676001	676990	1
gi|116515754	ftsE	cell division ATP-binding protein FtsE	6	4	1.02	0.092	323	1	677008	677700	2
gi|116516625	ftsX	cell division ABC transporter, permease protein FtsX	2	4	1.1	0.001	323	1	677693	678619	3
gi|116517154	exp5	PTS system, IIABC components	18	15	1.93	0.023	324	1	678905	681085	1
gi|116516888	SPD_0663	ATP-dependent RNA helicase, DEAD/DEAH box family protein	6	5	0.95	0.019	325	1	682092	683435	1
gi|116515567	metK	S-adenosylmethionine synthetase	7	8	1.02	0.048	326	1	683650	684840	1
gi|116516687	pyrDa	dihydroorotate dehydrogenase 1A	5	5	1.01	0.43	327	1	685393	686328	1
gi|116515547	sodA	superoxide dismutase, manganese-dependent	16	16	0.32	0	328	1	687572	688177	1
gi|116516991	SPD_0672	peptidyl-prolyl cis-trans isomerase, cyclophilin-type	8	8	0.88	0.013	330	-1	692039	692842	1
gi|116515603	SPD_0675	hypothetical protein SPD_0675	3	1	1.28	0.021	332	1	694305	694544	2
gi|116516029	rpsP	30S ribosomal protein S16	7	6	0.99	0.355	332	1	694013	694285	1
gi|116515795	SPD_0680	hypothetical protein SPD_0680	6	4	1.59	0.079	333	1	697179	697517	5
gi|116516716	gor	glutathione reductase	5	4	0.64	0.164	337	-1	699118	700464	1
gi|116515711	SPD_0686	hypothetical protein SPD_0686	6	5	1.06	0.287	338	1	700729	701928	1
gi|116516229	metG	methionyl-tRNA synthetase	17	21	0.98	0.092	339	1	703998	705995	1
gi|116515610	pepN	aminopeptidase N	40	43	0.98	0.019	343	1	712168	714714	1
gi|116515465	ciaR	DNA-binding response regulator CiaR	3	3	0.94	0.32	343	1	714757	715497	2
gi|116516394	SPD_0704	hypothetical protein SPD_0704	1	1	0.85	0.153	345	1	717141	718211	1
gi|116516953	SPD_0707	4-methyl-5(b-hydroxyethyl)-thiazole monophosphate biosynthesis protein, putative	3	5	0.99	0.355	346	1	722132	722686	3
gi|116516156	gyrB	DNA gyrase subunit B	6	9	1	0.211	347	1	723349	725295	2
gi|116516893	ezrA	septation ring formation regulator EzrA	21	17	1.28	0.197	348	1	725377	727104	1
gi|116515822	SPD_0714	hypothetical protein SPD_0714	4	3	0.92	0.131	351	-1	729426	729725	1
gi|116516310	clpE	ATP-dependent Clp protease ATP-binding subunit ClpE	20	20	1.71	0.025	354	-1	731477	733735	1
gi|116515533	SPD_0718	hypothetical protein SPD_0718	1	4	0.99	0.355	355	-1	733964	734194	1
gi|116516446	rpiA	ribose-5-phosphate isomerase A	3	2	1.09	0.1	359	1	738108	738791	1
gi|116516348	deoB	phosphopentomutase	4	6	1.12	0.157	359	1	738805	740016	2
gi|116515467	SPD_0726	purine nucleoside phosphorylase	5	4	1.04	0.029	360	1	740576	741385	1
gi|116515621	deoD	purine nucleoside phosphorylase	7	8	1	0.5	363	1	744036	744746	1
gi|116515680	rpsT	30S ribosomal protein S20	2	4	0.94	0.239	364	-1	745346	745582	1
gi|116517157	deoC	deoxyribose-phosphate aldolase	3	3	1.02	0.305	367	1	749297	749959	3
gi|116516951	SPD_0739	membrane lipoprotein TmpC precursor	26	28	0.78	0.184	367	1	750425	751477	5
gi|116515631	parC	DNA topoisomerase IV subunit A	1	1	0.68	0.003	371	1	759772	762252	1
gi|116515464	pcp	pyrrolidone-carboxylate peptidase	4	4	1.02	0.048	373	1	765853	766497	3
gi|116516313	SPD_0754	hypothetical protein SPD_0754	3	4	0.67	0.071	374	1	766665	766895	1
gi|116515525	rpsA	30S ribosomal protein S1	24	24	1.01	0.211	375	1	767268	768470	1
gi|116516459	dnaX	DNA polymerase III subunits gamma and tau	2	1	0.79	0.072	376	1	770623	772278	2
gi|116515674	sufB	FeS assembly protein SufB	16	21	0.68	0.014	377	1	776428	777840	5
gi|116516109	sufD	hypothetical protein SPD_0763	9	10	0.5	0.007	377	1	773448	774710	2
gi|116517208	sufC	FeS assembly ATPase SufC	13	13	0.51	0.004	377	1	772650	773420	1
gi|116516506	dacC	D-alanyl-D-alanine carboxypeptidase	3	1	0.73	0.011	378	-1	778039	779280	1
gi|116515565	lacR1	lactose phosphotransferase system repressor	3	7	0.65	0.09	382	1	781917	782657	1
gi|116516221	SPD_0773	PTS system, fructose specific IIABC components	22	23	0.61	0	382	1	783562	785514	3
gi|116516872	SPD_0772	1-phosphofructokinase, putative	10	10	0.38	0.001	382	1	782654	783565	2
gi|116516659	thiI	thiamine biosynthesis protein ThiI	2	4	0.86	0.036	385	1	789665	790879	2
gi|116515872	SPD_0782	type I restriction-modification system, M subunit, putative	6	5	0.96	0.029	387	1	794286	795779	1
gi|116516844	dnaE	DNA polymerase III DnaE	1	1	0.92	0.233	390	1	803524	806625	1
gi|116515997	pfkA	6-phosphofructokinase	23	22	0.68	0.012	391	1	806708	807715	1
gi|116516870	pyk	pyruvate kinase	47	48	0.63	0.035	391	1	807774	809279	2
gi|116516081	SPD_0802	S1 RNA-binding domain-containing protein	4	7	0.95	0.169	397	1	817281	819410	1
gi|116516766	lys1	hypothetical protein SPD_0812	6	3	1.02	0.211	404	1	829462	830721	2
gi|116516764	proB	gamma-glutamyl kinase	3	2	1.08	0.235	408	1	840495	841604	1
gi|116516154	proA	gamma-glutamyl phosphate reductase	1	2	1.07	0.373	408	1	841614	842876	2
gi|116516561	tmk	thymidylate kinase	3	3	0.99	0.305	409	1	843793	844431	1
gi|116515310	pyrH	uridylate kinase	5	5	1.12	0.177	414	1	850753	851490	1
gi|116516857	frr	ribosome recycling factor	7	5	0.94	0.061	414	1	851499	852056	2
gi|116515644	infC	translation initiation factor IF-3	3	4	1.04	0.385	421	1	862821	863378	1
gi|116516545	rplT	50S ribosomal protein L20	10	11	1	0.211	421	1	863663	864022	3
gi|116515712	gloA	lactoylglutathione lyase	2	2	1.07	0.239	421	1	864080	864460	4
gi|116516762	era	GTP-binding protein Era	6	9	0.98	0.211	425	1	871377	872276	3
gi|116517083	prsA	foldase protein PrsA	22	19	0.63	0.007	428	1	882753	883694	4
gi|116515412	pepF	oligoendopeptidase F	3	3	0.95	0.004	428	1	880169	881971	2
gi|116516113	SPD_0871	regulatory protein, putative	1	1	1.03	0.456	430	-1	885534	886016	2
gi|116516172	glmU	UDP-N-acetylglucosamine pyrophosphorylase	9	7	0.74	0.18	432	1	887897	889276	1
gi|116516438	SPD_0876	hypothetical protein SPD_0876	1	1	0.84	0.144	432	1	889843	890157	3
gi|116516739	mtnN	5'-methylthioadenosine/S-adenosylhomocysteine nucleosidase	1	2	0.91	0.351	432	1	890174	890866	4
gi|116515331	SPD_0878	hypothetical protein SPD_0878	3	4	0.87	0.197	433	1	890943	891434	1
gi|116515861	pepT	peptidase T	12	14	0.78	0.162	442	-1	908262	909482	1
gi|116516166	mscL	large conductance mechanosensitive channel protein MscL	1	1	0.57	0.005	444	-1	910773	911150	1
gi|116516437	asd	aspartate-semialdehyde dehydrogenase	2	3	1.2	0.04	448	1	912810	913886	1
gi|116516238	dapA	dihydrodipicolinate synthase	3	4	1.01	0.385	448	1	913942	914877	2
gi|116515386	xylH	4-oxalocrotonate tautomerase	2	3	1.06	0.004	450	-1	916434	916616	1
gi|116517153	prfA	peptide chain release factor 1	7	10	0.98	0.287	451	1	917817	918896	3
gi|116517005	glyA	serine hydroxymethyltransferase	7	6	1.04	0.259	451	1	920816	922072	7
gi|116516896	SPD_0913	hypothetical protein SPD_0913	4	7	0.34	0.008	454	1	923742	924716	1
gi|116516040	ppc	phosphoenolpyruvate carboxylase	7	13	1.01	0.45	475	1	965156	967852	2
gi|116517122	SPD_0954	hypothetical protein SPD_0954	3	2	1.27	0.196	476	1	968235	969269	1
gi|116516638	rpoD	RNA polymerase sigma factor RpoD	7	6	1.06	0.033	477	1	972812	973921	2
gi|116515321	obgE	GTPase ObgE	5	4	0.99	0.333	478	1	977227	978537	1
gi|116515884	murA-1	UDP-N-acetylglucosamine 1-carboxyvinyltransferase	6	8	1.03	0.136	479	1	981327	982586	1
gi|116517139	SPD_0969	hypothetical protein SPD_0969	4	3	1.02	0.405	479	1	983146	984423	3
gi|116516526	map	methionine aminopeptidase	4	6	0.97	0.136	479	1	984439	985299	4
gi|116515714	pcrA	ATP-dependent DNA helicase PcrA	3	2	1.07	0.237	482	1	986673	988964	1
gi|116515408	SPD_0976	redox-sensing transcriptional repressor Rex	5	3	1.04	0.211	483	-1	990391	991032	1
gi|116517015	SPD_0974	class I glutamine amidotransferase, putative	3	1	1.13	0.195	483	-1	989684	990373	2
gi|116517035	prs2	ribose-phosphate pyrophosphokinase	9	10	0.95	0	484	-1	992815	993774	1
gi|116515573	SPD_0978	hypothetical protein SPD_0978	2	3	1.11	0.302	484	-1	991338	991685	3
gi|116516210	SPD_0981	hypothetical protein SPD_0981	2	1	0.81	0.003	485	-1	993887	994456	1
gi|116516290	eutD	phosphotransacetylase	8	5	0.99	0.305	486	1	996994	997968	4
gi|116516611	SPD_0987	hypothetical protein SPD_0987	5	6	0.95	0.079	487	-1	999729	1000028	1
gi|116516747	rplU	50S ribosomal protein L21	7	3	1.04	0.029	489	1	1001316	1001630	1
gi|116515463	rpmA	50S ribosomal protein L27	3	4	0.97	0.322	489	1	1002007	1002300	3
gi|116517107	ribF	bifunctional riboflavin kinase/FMN adenylyltransferase	2	2	1.04	0.259	491	1	1003253	1004170	1
gi|116517176	SPD_0996	DegV family protein	3	3	1.08	0.211	493	1	1005253	1006092	1
gi|116516205	hup	DNA-binding protein HU	11	13	0.75	0.187	494	1	1006198	1006473	1
gi|116516774	SPD_0998	ABC transporter, ATP-binding protein	1	1	1	0.5	495	1	1006899	1008800	1
gi|116516470	ligA	NAD-dependent DNA ligase LigA	2	2	0.99	0.048	496	1	1011017	1012975	1
gi|116515362	pulA	pullulanase, type I	5	3	0.97	0.148	497	1	1013087	1015366	1
gi|116516523	gapN	glyceraldehyde-3-phosphate dehydrogenase, NADP-dependent	15	18	1.05	0	499	1	1015910	1017334	1
gi|116516768	eno	phosphopyruvate hydratase	119	114	0.97	0	503	1	1025853	1027157	1
gi|116516343	iga	immunoglobulin A1 protease precursor	3	6	0.86	0.167	508	1	1037492	1043383	1
gi|116515446	rbgA	ribosomal biogenesis GTPase	9	4	0.98	0.119	509	1	1043842	1044693	1
gi|116516204	acoA	TPP-dependent acetoin dehydrogenase alpha-subunit	1	1	1.23	0.022	512	-1	1053823	1054791	1
gi|116515652	lpdA	dihydrolipoamide dehydrogenase	3	2	1.17	0	512	-1	1049805	1051490	4
gi|116515810	pyrC	dihydroorotase	6	6	0.99	0.048	514	-1	1056591	1057859	3
gi|116516713	ptsH	phosphocarrier protein HPr	18	15	1.81	0.077	520	-1	1068905	1069168	1
gi|116515883	ptsI	phosphoenolpyruvate-protein phosphotransferase	28	32	1	0	520	-1	1067166	1068899	2
gi|116516073	nrdE	ribonucleotide-diphosphate reductase subunit alpha	21	18	1.26	0.171	521	1	1069818	1071977	2
gi|116517162	nrdF	ribonucleotide-diphosphate reductase subunit beta	11	8	1.01	0.211	521	1	1072165	1073127	3
gi|116516466	lacR2	lactose phosphotransferase system repressor	5	3	1.8	0.009	522	1	1073309	1074070	1
gi|116516368	lacD	tagatose 1,6-diphosphate aldolase	12	15	6.73	0.077	524	-1	1079297	1080277	4
gi|116517129	lacB	galactose-6-phosphate isomerase subunit LacB	4	6	3.76	0.039	524	-1	1081219	1081734	2
gi|116515890	lacA	galactose-6-phosphate isomerase subunit LacA	2	4	4.72	0.158	524	-1	1081765	1082190	1
gi|116516039	lacC	tagatose-6-phosphate kinase	2	2	1.67	0.149	524	-1	1080279	1081208	3
gi|116516228	lepA	GTP-binding protein LepA	11	11	1.01	0.461	528	-1	1084900	1086723	1
gi|116516837	recN	DNA repair protein RecN	3	3	0.81	0.001	529	-1	1087532	1089199	6
gi|116516467	SPD_1061	serine/threonine protein phosphatase	4	1	0.77	0	529	-1	1086802	1087530	7
gi|116515743	SPD_1063	transcriptional regulator of arginine metabolism expression, putative	3	3	0.76	0.029	529	-1	1089206	1089637	5
gi|116515946	SPD_1072	hypothetical protein SPD_1072	1	2	0.91	0.19	534	-1	1098433	1099707	1
gi|116516676	gyrA	DNA gyrase subunit A	11	11	0.98	0.092	537	-1	1102994	1105462	1
gi|116515602	ldh	L-lactate dehydrogenase	44	40	0.71	0.175	538	1	1105656	1106642	1
gi|116517045	fhs	formate--tetrahydrofolate ligase	3	1	1.01	0.333	541	-1	1117398	1119068	1
gi|116516176	coaB	phosphopantothenate--cysteine ligase	4	3	0.87	0.061	542	1	1119298	1119987	1
gi|116516932	SPD_1098	amino acid ABC transporter, amino acid-binding protein/permease protein	6	10	1	0.5	547	1	1127189	1129354	1
gi|116516532	SPD_1099	amino acid ABC transporter, ATP-binding protein	3	3	1.02	0.441	547	1	1129354	1130094	2
gi|116515777	zwf	glucose-6-phosphate 1-dehydrogenase	3	5	0.84	0.021	548	1	1130243	1131730	1
gi|116515906	smc	chromosome segregation protein SMC	2	2	0.79	0.01	549	-1	1134666	1138205	2
gi|116515438	SPD_1102	Cof family protein	4	4	0.99	0.048	549	-1	1133057	1133875	4
gi|116516398	ftsY	signal recognition particle-docking protein FtsY	7	6	1.42	0.211	549	-1	1131776	1133053	5
gi|116516265	guaC	guanosine 5'-monophosphate oxidoreductase	8	8	1.78	0.094	551	-1	1139212	1140198	1
gi|116516861	cutC	copper homeostasis protein CutC	2	1	0.96	0.211	557	-1	1148048	1148680	1
gi|116517103	ispD	2-C-methyl-D-erythritol 4-phosphate cytidylyltransferase	7	5	0.98	0.364	562	-1	1157851	1158558	1
gi|116516315	SPD_1126	alcohol dehydrogenase, zinc-containing	4	3	0.78	0.164	562	-1	1156824	1157846	2
gi|116515546	pck	choline kinase	5	7	1.02	0.048	562	-1	1155938	1156807	3
gi|116515684	licC	CTP:phosphocholine cytidylyltransferase	5	6	1.08	0.256	562	-1	1154369	1155058	5
gi|116515975	licD2	phosphotransferase LicD2	5	5	0.96	0.25	563	1	1161196	1162005	3
gi|116516501	carB	carbamoyl phosphate synthase large subunit	55	39	2.11	0.085	564	-1	1162280	gi|1165456	4
gi|116515708	pyrR	pyrimidine regulatory protein PyrR	9	7	1.33	0.158	564	-1	1167840	1168361	1
gi|116516819	pyrB	aspartate carbamoyltransferase catalytic subunit	12	11	1	0.461	564	-1	1166898	1167821	2
gi|116516003	lemA	LemA protein	6	4	0.61	0.109	567	-1	1173078	1173638	1
gi|116516057	htpX	heat shock protein HtpX	2	2	0.99	0	567	-1	1172177	1173076	2
gi|116516833	gidB	glucose-inhibited division protein B	1	1	0.83	0.072	568	1	1173732	1174445	1
gi|116515651	ffh	signal recognition particle protein	6	9	0.98	0.211	570	-1	1176275	1177846	2
gi|116516922	SPD_1146	Cof family protein	5	7	1.03	0.266	572	1	1180047	1180853	2
gi|116516185	rplS	50S ribosomal protein L19	7	9	1.49	0.199	573	-1	1181021	1181368	1
gi|116516649	SPD_1151	hypothetical protein SPD_1151	4	2	1.19	0.139	574	-1	1182181	1182447	1
gi|116516999	fld	flavodoxin	4	7	0.93	0.072	575	-1	1182563	1183006	1
gi|116515764	rpmE2	50S ribosomal protein L31 type B	8	11	0.99	0.355	577	1	1184141	1184383	1
gi|116516965	gdhA	glutamate dehydrogenase	36	34	0.98	0.483	580	1	1187003	1188349	1
gi|116515339	SPD_1170	oligopeptide ABC transporter,oligopeptide-binding protein	8	7	0.94	0.092	585	-1	1198369	1199997	1
gi|116516481	nanE-2	N-acetylmannosamine-6-phosphate 2-epimerase	2	4	2.69	0.15	586	-1	1201026	1201724	1
gi|116517121	SPD_1177	drug efflux ABC transporter, ATP-binding/permease protein	5	2	1.14	0.164	588	-1	1205979	1207586	3
gi|116516042	SPD_1176	ABC transporter, ATP-binding protein	3	4	1.37	0.24	588	-1	1205224	1205964	4
gi|116516650	rplJ	50S ribosomal protein L10	11	12	1.37	0.2	592	-1	1215296	1215796	1
gi|116516621	rplL	50S ribosomal protein L7/L12	30	26	1.19	0.221	592	-1	1214852	1215220	2
gi|116516363	msrAB1	bifunctional methionine sulfoxide reductase A/B protein	5	4	0.95	0.173	595	-1	1221142	1222080	1
gi|116516244	hom	homoserine dehydrogenase	10	12	0.98	0.092	596	-1	1223247	1224533	1
gi|116516014	SPD_1197	hypothetical protein SPD_1197	11	13	1.48	0.194	598	-1	1225563	1226597	5
gi|116515889	aroA	3-phosphoshikimate 1-carboxyvinyltransferase	2	2	1	0.5	599	-1	1233865	1235148	1
gi|116517065	aroD	3-dehydroquinate dehydratase	5	7	0.82	0.136	600	-1	1239808	1240485	2
gi|116516860	aroB	3-dehydroquinate synthase	2	1	1.05	0.275	600	-1	1237878	1238945	4
gi|116516017	aroC	chorismate synthase	7	8	1.02	0.305	600	-1	1236702	1237868	5
gi|116516215	tyrA	prephenate dehydrogenase	1	2	0.86	0.269	600	-1	1235589	1236692	6
gi|116515360	SPD_1206	hypothetical protein SPD_1206	9	8	0.99	0.211	600	-1	1235240	1235578	7
gi|116515613	alaS	alanyl-tRNA synthetase	17	22	0.99	0.385	603	-1	1246418	1249036	2
gi|116516826	budA	alpha-acetolactate decarboxylase	1	2	0.79	0.002	605	-1	1255982	1256713	1
gi|116516603	SPD_1226	amino acid ABC transporter, amino acid-binding protein	7	3	1.05	0.065	607	-1	1258146	1258961	1
gi|116517085	SPD_1232	phosphate ABC transporter, phosphate-binding protein, putative	5	5	0.86	0.001	608	-1	1263159	1264037	1
gi|116516038	SPD_1229	phosphate ABC transporter, ATP-binding protein, putative	9	8	1	0.5	608	-1	1260554	1261357	4
gi|116516421	SPD_1228	phosphate ABC transporter, ATP-binding protein, putative	10	11	1.04	0.01	608	-1	1259783	1260541	5
gi|116515809	SPD_1227	phosphate transport system regulatory protein PhoU, putative	15	17	1.24	0.254	608	-1	1259118	1259771	6
gi|116515656	spxA	transcriptional regulator Spx	1	1	1.06	0.32	609	-1	1266957	1267358	1
gi|116516253	SPD_1239	acyl-ACP thioesterase, putative	1	1	0.79	0.01	610	-1	1268959	1269696	2
gi|116516703	SPD_1238	hydrolase, haloacid dehalogenase-like family protein	7	6	0.99	0.211	610	-1	1268175	1268948	3
gi|116516688	SPD_1241	hypothetical protein SPD_1241	6	5	1	0.476	611	-1	1270915	1271304	1
gi|116515609	hprK	HPr kinase/phosphorylase	4	4	1.31	0.177	612	-1	1272485	1273420	1
gi|116515390	SPD_1242	hypothetical protein SPD_1242	3	3	0.98	0.092	612	-1	1271320	1271703	3
gi|116516222	nagB	glucosamine-6-phosphate isomerase	20	26	2.57	0.019	614	-1	1273866	1274573	1
gi|116515793	nadE	NAD synthetase	4	4	0.79	0	618	-1	1278942	1279766	2
gi|116515881	pncB	nicotinate phosphoribosyltransferase	9	10	0.51	0.021	618	-1	1279763	1281223	1
gi|116516474	guaA	bifunctional GMP synthase/glutamine amidotransferase protein	19	16	0.97	0.072	632	-1	1300137	1301699	1
gi|116516110	def	peptide deformylase	10	10	0.65	0.088	638	1	1308294	1308905	1
gi|116516912	trxB	thioredoxin-disulfide reductase	8	8	0.99	0.211	639	-1	1309717	1310628	1
gi|116515947	SPD_1290	amino acid ABC transporter, permease protein	2	3	0.91	0.311	641	-1	1311739	1312539	1
gi|116516709	SPD_1289	amino acid ABC transporter, ATP-binding protein	8	7	0.99	0.305	641	-1	1310996	1311739	2
gi|116515586	SPD_1291	hypothetical protein SPD_1291	3	5	0.72	0.004	642	-1	1312697	1313053	3
gi|116515345	SPD_1293	acetyltransferase, GNAT family protein	1	4	0.92	0.002	642	-1	1313577	1314071	1
gi|116516428	SPD_1294	hypothetical protein SPD_1294	4	3	0.79	0.007	643	1	1314206	1314652	1
gi|116515752	SPD_1297	pyridoxine biosynthesis protein	4	3	0.9	0.005	644	-1	1315899	1316774	1
gi|116516669	nox	NADH oxidase	13	16	1.03	0.119	645	-1	1316926	1318305	1
gi|116516114	SPD_1301	NADPH-dependent FMN reductase	3	2	1.98	0.111	646	1	1319582	1320187	3
gi|116516637	glyQ	glycyl-tRNA synthetase subunit alpha	2	7	0.98	0.211	647	-1	1324161	1325078	1
gi|116516232	glyS	glycyl-tRNA synthetase subunit beta	19	15	0.99	0.305	647	-1	1321865	1323901	2
gi|116517108	SPD_1303	hypothetical protein SPD_1303	2	1	0.85	0.065	647	-1	1321566	1321823	3
gi|116516312	SPD_1308	oxidoreductase, aldo/keto reductase family protein	6	5	1.17	0.211	649	-1	1326305	1327147	1
gi|116515788	pgdA	peptidoglycan GlcNAc deacetylase	5	5	0.96	0.107	650	-1	1327261	1328703	1
gi|116515356	tuf	elongation factor Tu	143	139	0.99	0.048	655	-1	1334495	1335691	1
gi|116515599	SPD_1320	glycerol uptake facilitator protein, putative	10	6	0.97	0.266	657	-1	1336613	1337482	1
gi|116515604	pgm	phosphoglucomutase/phosphomannomutase family protein	26	30	0.72	0.182	661	1	1341179	1342897	1
gi|116516657	bta	bacterocin transport accessory protein	7	9	0.97	0.01	662	1	1343008	1343355	1
gi|116515532	aatB	amino acid ABC transporter, amino acid-binding protein	4	5	1.57	0.007	663	-1	1343634	1344470	3
gi|116516161	SPD_1329	amino acid ABC transporter, ATP-binding protein	2	3	1.38	0.016	663	-1	1344483	1345112	2
gi|116515949	SPD_1331	TPR domain-containing protein	1	1	0.93	0.333	664	-1	1345909	1347138	2
gi|116515433	SPD_1333	hypothetical protein SPD_1333	3	3	1.06	0.385	665	1	1348438	1349451	1
gi|116515363	atpE	F0F1 ATP synthase subunit C	1	2	1.15	0.224	666	-1	1355627	1355827	1
gi|116515510	atpF	F0F1 ATP synthase subunit B	2	4	0.98	0.211	666	-1	1354368	1354862	3
gi|116516143	atpH	F0F1 ATP synthase subunit delta	6	3	0.97	0.322	666	-1	1353832	1354368	4
gi|116517209	atpA	F0F1 ATP synthase subunit alpha	17	16	0.99	0.333	666	-1	1352312	1353817	5
gi|116515905	atpG	F0F1 ATP synthase subunit gamma	7	4	0.94	0.241	666	-1	1351418	1352296	6
gi|116516544	atpD	F0F1 ATP synthase subunit beta	25	26	1.16	0.211	666	-1	1349926	1351332	7
gi|116516397	atpC	F0F1 ATP synthase subunit epsilon	2	2	1.08	0.275	666	-1	1349496	1349915	8
gi|116515658	SPD_1346	hypothetical protein SPD_1346	26	25	1.06	0.092	669	-1	1358858	1360513	1
gi|116516490	greA	transcription elongation factor GreA	8	9	0.82	0.178	669	-1	1358305	1358787	2
gi|116515384	murC	UDP-N-acetylmuramate--L-alanine ligase	9	9	0.95	0.019	670	-1	1361559	1362893	3
gi|116516101	aliB	oligopeptide ABC transporter, oligopeptide-binding protein AliB	4	3	1.02	0.048	674	-1	1371041	1372999	1
gi|116516418	SPD_1360	hypothetical protein SPD_1360	2	1	0.99	0.461	677	-1	1376421	1376615	1
gi|116516825	ppaC	putative manganese-dependent inorganic pyrophosphatase	15	16	0.78	0.203	679	-1	1377947	1378882	1
gi|116515578	SPD_1367	Cof family protein/peptidyl-prolyl cis-trans isomerase, cyclophilin type	7	11	0.99	0.211	680	-1	1380406	1381806	1
gi|116516740	rpsF	30S ribosomal protein S6	18	13	0.99	0.355	681	-1	1382854	1383144	1
gi|116516879	ssb	single-strand DNA-binding protein	6	8	0.95	0.173	681	-1	1382372	1382842	2
gi|116516750	rpsR	30S ribosomal protein S18	3	4	1.09	0.233	681	-1	1382101	1382340	3
gi|116516335	aspC	aspartate aminotransferase	5	2	0.96	0.107	682	-1	1385017	1386204	2
gi|116515635	asnC	asparaginyl-tRNA synthetase	9	11	0.99	0.048	682	-1	1383297	1384640	4
gi|116517197	SPD_1375	hypothetical protein SPD_1375	4	2	0.93	0.256	683	1	1387010	1387558	1
gi|116515494	def-2	peptide deformylase	1	1	0.92	0.058	688	-1	1399947	1400357	1
gi|116517106	SPD_1380	hypothetical protein SPD_1380	5	7	1.57	0.201	688	-1	1398340	1399935	2
gi|116516314	SPD_1383	cation-transporting ATPase, E1-E2 family protein	2	4	0.9	0.171	689	-1	1401277	1403973	1
gi|116516324	SPD_1382	putative glutathione S-transferase YghU	1	1	0.82	0.013	689	-1	1400473	1401264	2
gi|116515624	dapB	dihydrodipicolinate reductase	4	2	0.92	0.324	691	-1	1408668	1409435	1
gi|116516817	SPD_1388	DegV family protein	1	1	0.72	0.006	692	-1	1409712	1410560	2
gi|116515411	SPD_1389	hypothetical protein SPD_1389	3	4	0.77	0.185	692	-1	1410562	1410936	1
gi|116516422	glmM	phosphoglucomutase/phosphomannomutase family protein	9	9	1	0.5	693	-1	1411010	1412362	3
gi|116516331	SPD_1393	pyridine nucleotide-disulphide oxidoreductase family protein	3	2	0.87	0.196	694	1	1414145	1415113	1
gi|116517127	clpX	ATP-dependent protease ATP-binding subunit	10	6	0.65	0.08	695	-1	1418958	1420190	3
gi|116516966	folA	dihydrofolate reductase	2	2	0.74	0.028	695	-1	1420392	1420898	1
gi|116515393	engB	GTPase EngB	4	4	0.84	0.021	695	-1	1418362	1418949	4
gi|116516493	SPD_1397	endoribonuclease L-PSP	3	2	0.93	0.184	695	-1	1417971	1418351	5
gi|116515346	SPD_1396	hypothetical protein SPD_1396	8	8	1.04	0.092	695	-1	1417029	1417919	6
gi|116515815	SPD_1402	non-heme iron-containing ferritin	31	41	0.47	0.012	696	-1	1421028	1421546	1
gi|116516798	tpiA	triosephosphate isomerase	15	18	0.49	0.008	698	-1	1423585	1424343	1
gi|116516257	apt	adenine phosphoribosyltransferase	2	2	0.84	0.199	700	-1	1426253	1426783	1
gi|116515506	SPD_1409	sugar ABC transporter, ATP-binding protein	8	9	2.24	0.007	702	-1	1428112	1429242	1
gi|116515749	codY	transcriptional repressor CodY	2	3	0.87	0.016	704	-1	1430267	1431055	1
gi|116516385	SPD_1411	isochorismatase family protein	3	2	1	0.5	704	-1	1429692	1430267	2
gi|116516011	SPD_1413	ATP-dependent RNA helicase, putative	5	3	0.73	0.048	705	-1	1431319	1432893	1
gi|116515420	SPD_1415	pyridine nucleotide-disulfide oxidoreductase	11	17	0.77	0.166	707	1	1434508	1435824	1
gi|116516123	pepQ	proline dipeptidase PepQ	8	11	0.6	0.016	709	1	1438174	1439256	1
gi|116516758	SPD_1429	hypothetical protein SPD_1429	2	2	0.97	0.136	714	-1	1446507	1446983	1
gi|116515618	cmk	cytidylate kinase	8	7	1.05	0.246	714	-1	1445827	1446498	2
gi|116516336	galE-1	UDP-glucose 4-epimerase	14	14	1.01	0.333	716	-1	1448258	1449277	1
gi|116515937	SPD_1436	cation-transporting ATPase, E1-E2 family protein	4	1	1.09	0.233	718	-1	1452261	1454597	1
gi|116515478	SPD_1437	acyltransferase domain-containing protein	4	5	1.01	0.45	719	1	1454730	1455479	1
gi|116517150	rpsO	30S ribosomal protein S15	6	7	0.97	0.136	721	-1	1457120	1457389	1
gi|116515338	thrS	threonyl-tRNA synthetase	19	17	1.81	0.013	726	1	1459410	1461353	1
gi|116517102	pepO	endopeptidase O	30	26	0.57	0.03	738	-1	1474435	1476327	1
gi|116515895	psaB	manganese ABC transporter, ATP-binding protein	6	6	0.89	0.109	739	1	1476618	1477340	1
gi|116515973	SPD_1463	ABC transporter, substrate binding lipoprotein	15	18	0.99	0.333	739	1	1478217	1479146	3
gi|116517151	tpx	thiol peroxidase	5	5	0.4	0.007	740	1	1479269	1479760	1
gi|116516661	gpmA	phosphoglyceromutase	31	26	0.8	0.169	743	-1	1485981	1486673	2
gi|116515942	ileS	isoleucyl-tRNA synthetase	20	21	0.97	0.048	745	-1	1487996	1490788	1
gi|116516996	ftsA	cell division protein FtsA	11	14	1.04	0.211	746	-1	1495479	1496852	1
gi|116516283	ftsZ	cell division protein FtsZ	20	23	1.25	0.195	746	-1	1494203	1495462	2
gi|116515526	ylmF	YlmF protein	4	3	0.95	0.173	746	-1	1492978	1493517	4
gi|116515933	divIVA	cell division protein DivIVA	15	13	0.97	0.136	746	-1	1491136	1491924	7
gi|116516832	ddl	D-alanyl-alanine synthetase A	2	7	0.9	0.148	748	-1	1499921	1500964	1
gi|116515757	murF	UDP-N-acetylmuramoylalanyl-D-glutamyl-2, 6-diaminopimelate--D-alanyl-D-alanyl ligase	3	3	1	0.461	748	-1	1498464	1499837	2
gi|116516240	SPD_1487	phosphosugar-binding transcriptional regulator, putative	1	2	0.95	0.004	750	1	1504004	1504855	1
gi|116515405	SPD_1495	sugar ABC transporter, sugar-binding protein	2	8	3.47	0.092	755	-1	1510763	1512091	1
gi|116517167	SPD_1511	phospho-2-dehydro-3-deoxyheptonate aldolase	4	7	1.03	0	761	-1	1532810	1533841	1
gi|116516181	SPD_1510	phospho-2-dehydro-3-deoxyheptonate aldolase	6	6	1.05	0.298	761	-1	1531777	1532808	2
gi|116515410	secA	preprotein translocase subunit SecA	17	17	0.76	0.177	762	-1	1533922	1536435	1
gi|116515879	engA	GTP-binding protein EngA	9	12	1.74	0.102	765	-1	1541688	1542998	5
gi|116517075	SPD_1520	nitroreductase family protein	1	1	1.04	0.254	765	-1	1543012	1543725	4
gi|116515972	SPD_1525	ABC transporter, ATP-binding protein	5	5	0.96	0.157	766	1	1546772	1547467	2
gi|116516735	scrK	fructokinase	2	2	1.27	0.002	769	-1	1552999	1553886	2
gi|116515383	mvaS	hydroxymethylglutaryl-CoA synthase	5	5	0.85	0.048	772	-1	1560004	1561200	1
gi|116516658	gmk	guanylate kinase	2	2	1.27	0.014	775	-1	1571421	1572047	1
gi|116515769	fmt	methionyl-tRNA formyltransferase	4	5	1.21	0.026	775	-1	1567672	1568607	4
gi|116515579	SPD_1547	DNA-directed RNA polymerase subunit omega	6	4	0.99	0	775	-1	1571082	1571396	2
gi|116515932	SPD_1543	phosphatase, putative	6	5	0.99	0.211	775	-1	1565611	1566351	6
gi|116517182	SPD_1542	serine/threonine protein kinase	13	12	1	0.5	775	-1	1563635	1565614	7
gi|116516869	SPD_1549	hypothetical protein SPD_1549	8	6	0.96	0	776	-1	1572177	1573790	1
gi|116515834	nadD	nicotinic acid mononucleotide adenylyltransferase	5	4	1.05	0.006	779	-1	1578147	1578776	2
gi|116515553	SPD_1554	iojap-related protein	2	4	1	0.45	779	-1	1576687	1577040	5
gi|116516270	SPD_1559	GTP-binding protein YqeH	2	3	0.82	0.15	780	-1	1579354	1580460	4
gi|116516780	trx	thioredoxin	9	9	3.27	0.092	783	1	1585748	1586062	3
gi|116515687	SPD_1566	hypothetical protein SPD_1566	5	4	2.02	0.096	783	1	1585429	1585731	2
gi|116516647	prmA	ribosomal protein L11 methyltransferase	2	1	0.97	0.136	787	-1	1591511	1592461	1
gi|116516584	SPD_1571	oligoendopeptidase F, putative	7	7	0.94	0.136	787	-1	1588959	1590755	3
gi|116515908	SPD_1590	general stress protein 24, putative	7	12	3.49	0.108	797	1	1607278	1607886	2
gi|116515903	SPD_1591	hypothetical protein SPD_1591	3	2	2.21	0.177	797	1	1607917	1608120	3
gi|116515427	SPD_1609	ABC transporter, substrate-binding protein	1	3	1.83	0.027	804	-1	1624621	1625688	2
gi|116516120	SPD_1619	capsular polysaccharide biosynthesis protein, putative	6	5	0.96	0	807	-1	1633887	1635113	2
gi|116516140	galK	galactokinase	3	2	2.44	0.103	814	-1	1648122	1649300	1
gi|116515426	proV	choline transporter	5	3	1	0.5	820	-1	1658026	1658754	3
gi|116516671	proWX	choline transporter (glycine betaine transport system permease protein)	4	3	1.05	0.355	820	-1	1656513	1658033	4
gi|116516201	pepA	glutamyl aminopeptidase PepA	11	10	0.96	0.092	821	-1	1660980	1662044	1
gi|116516789	SPD_1659	hypothetical protein SPD_1659	5	4	1.01	0	824	-1	1670965	1671486	3
gi|116515785	rluB	ribosomal large subunit pseudouridine synthase B	5	5	1.03	0.275	824	-1	1667751	1668473	8
gi|116516372	SPD_1662	hypothetical protein SPD_1662	4	3	0.92	0.029	825	-1	1673431	1673679	1
gi|116517080	SPD_1664	PTS system, trehalose-specific IIABC components	6	14	0.56	0.188	826	-1	1675624	1677591	1
gi|116515529	treC	alpha,alpha-phosphotrehalase	4	4	0.98	0.211	826	-1	1673821	1675446	2
gi|116516555	amiF	oligopeptide ABC transporter, ATP-binding protein AmiF	7	4	0.61	0.104	828	-1	1680023	1680949	5
gi|116515459	amiE	oligopeptide ABC transporter, ATP-binding protein AmiE	4	3	0.33	0	828	-1	1680960	1682027	4
gi|116515355	amiA	oligopeptide ABC transporter, oligopeptide-binding protein AmiA	22	22	0.99	0.211	828	-1	1684525	1686504	1
gi|116517087	amiC	oligopeptide ABC transporter, permease protein AmiC	4	2	0.61	0.201	828	-1	1682962	1684458	2
gi|116516636	groEL	chaperonin GroEL	40	42	1.98	0.002	842	-1	1709934	1711556	2
gi|116516929	groES	co-chaperonin GroES	6	7	1	0.5	842	-1	1711572	1711856	1
gi|116517084	SPD_1714	thioredoxin family protein	2	2	0.92	0.186	844	-1	1713921	1714238	2
gi|116515611	SPD_1713	hypothetical protein SPD_1713	6	7	0.64	0.143	844	-1	1713279	1713905	3
gi|116517178	SPD_1725	hypothetical protein SPD_1725	3	4	0.96	0.029	850	-1	1719860	1720576	1
gi|116515874	SPD_1729	hypothetical protein SPD_1729	3	4	1.83	0.223	851	-1	1723907	1724365	1
gi|116515483	SPD_1728	hypothetical protein SPD_1728	3	6	0.99	0.471	851	-1	1723286	1723894	2
gi|116516591	SPD_1727	hypothetical protein SPD_1727	4	6	1.09	0.268	851	-1	1722883	1723293	3
gi|116515376	ply	pneumolysin	27	25	1	0.43	851	-1	1721457	1722872	4
gi|116516777	lytA	autolysin/N-acetylmuramoyl-L-alanine amidase	8	9	1.08	0.157	855	-1	1729601	1730557	1
gi|116516275	recA	recombinase A	9	8	1.03	0.048	857	-1	1732610	1733776	2
gi|116516376	SPD_1741	transcriptional regulator, putative	3	3	0.7	0.003	858	-1	1735172	1736188	3
gi|116515913	SPD_1743	hypothetical protein SPD_1743	2	3	0.93	0.153	858	-1	1736704	1737147	1
gi|116516435	rpoB	DNA-directed RNA polymerase subunit beta	26	33	0.99	0.211	866	-1	1755553	1759164	1
gi|116515724	rpoC	DNA-directed RNA polymerase subunit beta'	37	40	0.99	0.048	866	-1	1751843	1755520	2
gi|116516942	ndk	nucleoside diphosphate kinase	7	5	1.07	0.182	866	-1	1751319	1751732	3
gi|116515537	SPD_1761	CBS domain-containing protein	1	1	0.78	0.024	868	-1	1759848	1761179	1
gi|116516843	murA-2	UDP-N-acetylglucosamine 1-carboxyvinyltransferase	8	8	1.02	0.305	869	-1	1762452	1763735	1
gi|116515784	asnA	asparagine synthetase AsnA	17	16	1.45	0.211	871	-1	1766150	1767142	1
gi|116516256	pflA	pyruvate formate-lyase activating enzyme	1	1	1.01	0.333	876	-1	1770124	1770918	1
gi|116516303	lysA	diaminopimelate decarboxylase	3	4	1.37	0.011	877	-1	1771044	1772294	1
gi|116515481	purR	purine operon repressor	7	8	0.99	0.211	878	-1	1772361	1773188	1
gi|116515767	ksgA	dimethyladenosine transferase	2	3	1.04	0.287	879	-1	1777816	1778688	1
gi|116515540	rpe	ribulose-phosphate 3-epimerase	2	2	0.89	0.022	879	-1	1776269	1776925	3
gi|116516808	SPD_1778	hypothetical protein SPD_1778	5	4	1.97	0.215	879	-1	1774386	1775642	5
gi|116516594	cbf1	cmp-binding-factor 1	10	13	0.99	0.305	879	-1	1773455	1774408	6
gi|116516203	SPD_1791	aminotransferase AlaT	5	4	1.01	0.385	885	-1	1785879	1787093	1
gi|116515416	SPD_1793	universal stress protein family protein	6	6	4.08	0.037	887	1	1787704	1788156	1
gi|116517109	ccpA	catabolite control protein A	8	18	1.58	0.128	891	-1	1790859	1791869	1
gi|116515696	nusG	transcription antitermination protein NusG	3	7	0.98	0.317	899	-1	1803279	1803815	2
gi|116516442	gap	glyceraldehyde-3-phosphate dehydrogenase	90	96	0.98	0.092	902	-1	1807486	1808493	1
gi|116515596	SPD_1832	PTS system, IIB component	1	4	1.67	0.042	908	1	1817708	1818016	3
gi|116515645	SPD_1831	PTS system, IIC component	1	1	2.59	0.128	908	1	1816408	1817703	2
gi|116515886	SPD_1834	bifunctional acetaldehyde-CoA/alcohol dehydrogenase	68	89	1.54	0.023	909	-1	1819229	1821880	1
gi|116516333	yajC	preprotein translocase subunit YajC	3	3	0.95	0.275	910	-1	1823067	1823366	1
gi|116515729	tkt	transketolase	33	40	1	0.385	911	-1	1823483	1825459	1
gi|116516707	SPD_1854	hypothetical protein SPD_1854	1	2	0.97	0.36	915	-1	1837576	1838529	3
gi|116515857	ackA	acetate kinase	13	14	1	0.5	915	-1	1836335	1837525	4
gi|116516984	SPD_1849	protein jag (SpoIIIJ-associated protein ), putative	9	11	1.01	0.385	915	-1	1834011	1834997	8
gi|116517097	SPD_1865	alcohol dehydrogenase, zinc-containing	19	24	2.78	0.019	918	-1	1843623	1844681	1
gi|116516233	nagA	N-acetylglucosamine-6-phosphate deacetylase	17	24	3.28	0.004	919	-1	1844844	1845995	1
gi|116515515	tgt	queuine tRNA-ribosyltransferase	3	3	0.96	0.157	921	-1	1848063	1849205	1
gi|116516763	thrC	threonine synthase	9	7	0.98	0.211	926	-1	1855330	1856814	1
gi|116516946	gltX	glutamyl-tRNA synthetase	17	14	0.8	0.201	934	-1	1865079	1866539	1
gi|116516610	pgi	glucose-6-phosphate isomerase	23	21	0.54	0.004	935	-1	1866663	1868012	3
gi|116515831	mutS	DNA mismatch repair protein	1	2	0.96	0.305	939	-1	1873404	1875938	2
gi|116516539	argS	arginyl-tRNA synthetase	24	27	0.99	0.211	940	1	1876583	1878274	1
gi|116516995	gpsA	NAD(P)H-dependent glycerol-3-phosphate dehydrogenase	25	25	1.11	0.173	947	1	1887250	1888266	1
gi|116516192	galU	UTP-glucose-1-phosphate uridylyltransferase	11	14	1	0.5	947	1	1888288	1889187	2
gi|116516648	SPD_1923	2,3,4,5-tetrahydropyridine-2-carboxylate N-succinyltransferase, putative	5	3	2.56	0.205	948	-1	1891664	1892362	1
gi|116516055	tyrS	tyrosyl-tRNA synthetase	24	16	1	0.211	951	1	1896175	1897431	1
gi|116515549	SPD_1928	hypothetical protein SPD_1928	2	1	1.33	0	952	-1	1899574	1899885	1
gi|116516849	malQ	4-alpha-glucanotransferase	5	2	0.8	0.011	956	-1	1905552	1907069	1
gi|116515958	malP	maltodextrin phosphorylase	24	27	0.48	0	956	-1	1903268	1905526	2
gi|116517172	malX	maltose/maltodextrin ABC transporter, maltose/maltodextrin-binding protein	29	22	1.92	0.008	957	1	1907619	1908890	1
gi|116516891	malR	maltose operon transcriptional repressor	2	1	1.01	0.441	957	1	1912200	1913186	5
gi|116516137	aspS	aspartyl-tRNA synthetase	15	15	1	0.211	959	-1	1914397	1916160	1
gi|116517145	SPD_1940	hypothetical protein SPD_1940	1	2	1.01	0.494	959	-1	1913478	1914419	2
gi|116515787	hisS	histidyl-tRNA synthetase	1	6	0.73	0.033	960	-1	1919203	1920492	2
gi|116516565	ilvD	dihydroxy-acid dehydratase	12	13	1.03	0.211	964	-1	1923532	1925235	1
gi|116517201	SPD_1962	hypothetical protein SPD_1962	6	4	2.11	0.18	966	1	1931126	1932133	1
gi|116516063	rpmF	50S ribosomal protein L32	2	3	1	0.5	967	1	1932488	1932670	1
gi|116516908	rpmG	50S ribosomal protein L33	1	2	1.06	0.32	967	1	1932686	1932835	2
gi|116516173	argF	ornithine carbamoyltransferase	3	4	2.03	0.009	975	1	1950271	1951287	1
gi|116517200	arcC	carbamate kinase	1	1	1.36	0.062	975	1	1951452	1952399	2
gi|116516677	SPD_1984	hypersensitive-induced reaction protein 4	19	18	1.26	0.204	979	-1	1956806	1957705	1
gi|116517134	SPD_1996	fucose operon repressor, putative	1	1	1.65	0.025	983	1	1971698	1972471	1
gi|116516060	adcA	zinc ABC transporter, zinc-binding lipoprotein	4	2	1.01	0.333	984	-1	1973600	1975105	4
gi|116516471	dltA	D-alanine--D-alanyl carrier protein ligase	7	4	0.95	0.004	986	-1	1979968	1981518	2
gi|116515941	dltD	undecaprenol-phosphate-poly(glycerophosphate subunit) D-alanine transfer protein	2	4	0.91	0.107	986	-1	1977213	1978481	5
gi|116515969	hslO	Hsp33-like chaperonin	3	2	0.95	0.173	992	1	1992975	1993847	1
gi|116516462	SPD_2016	TIM-barrel protein, nifR3 family protein, putative	5	4	0.78	0.059	992	1	1993858	1994814	2
gi|116515359	cbpA	choline binding protein A	11	13	1	0.385	993	-1	1995044	1997149	2
gi|116516299	SPD_2020	DNA-binding response regulator	2	2	1.3	0.045	994	-1	1999166	1999819	1
gi|116516436	ctsR	transcriptional regulator CtsR	3	1	1.33	0.033	996	-1	2002895	2003353	1
gi|116516069	SPD_2022	ATP-dependent Clp protease, ATP-binding subunit	8	13	1.05	0.169	996	-1	2000461	2002893	2
gi|116515335	rplI	50S ribosomal protein L9	6	5	0.95	0.065	998	-1	2009611	2010063	2
gi|116516918	yfiA	ribosomal subunit interface protein	9	12	3.09	0.002	999	-1	2012169	2012717	3
gi|116517128	rpsB	30S ribosomal protein S2	26	22	1.27	0.204	1003	-1	2019340	2020119	1
gi|116516076	tsf	elongation factor Ts	32	27	1	0.5	1003	-1	2018234	2019274	2
gi|116517082	cbiO	cobalt transporter ATP-binding subunit	1	1	1.18	0.013	1005	-1	2023773	2024612	6
gi|116515748	SPD_2050	hypothetical protein SPD_2050	3	2	1.14	0.181	1005	-1	2025977	2026798	3
gi|116515965	guaB	inositol-5-monophosphate dehydrogenase	16	18	1.02	0	1007	-1	2031048	2032526	1
gi|116516810	trpS	tryptophanyl-tRNA synthetase II	6	11	1.01	0.413	1008	-1	2032678	2033703	1
gi|116515858	SPD_2057	ABC transporter, ATP-binding protein	11	11	0.97	0.072	1009	1	2033909	2035531	1
gi|116516698	SPD_2068	serine protease	9	8	0.44	0.006	1013	1	2043906	2045087	1
